# Supplementary material for: Laser capture microdissection of human pancreatic islets reveals novel eQTLs associated with type 2 diabetes
Source: Mol Metab. 2019 Mar 18;24:98–107. doi: 10.1016/j.molmet.2019.03.004 (PMC6531807; doi:10.1016/j.molmet.2019.03.004)
Supplement: Multimedia component 2 [file mmc2.xlsx]

## Sheet: Table 1
Significant eQTLs identified in OD and PPP datasets
Data	TargetID	Chr	start	end	nSNP	RSID	distance	pvalue.nom	coefficient	pvalue.perm2	pvalue.perm2.cor	Gene.symbol
OD	205048_s_at	7	55840872	55841376	3542	rs10273761:55833413:A:C	-7460	5.05e-37	3.87649	9.24e-31	3.92e-26	PSPH
OD	226736_at	14	65400925	65402086	2813	rs10129479:65375180:A:G	-25746	3.78e-34	0.981534	8.07e-29	1.71e-24	CHURC1
OD	219260_s_at	17	7155847	7158228	2391	rs222843	-9867	1.41e-32	1.30083	4.79e-28	5.71e-24	ELP5
OD	219759_at	5	96215267	96253659	3335	rs2927608:96252432:G:A	37164	5.09e-33	1.68758	5.39e-28	5.71e-24	ERAP2
OD	227941_at	2	61368731	61372085	1921	rs1729662	22573	4.45e-33	1.46086	2.02e-27	1.71e-23	LOC339803
OD	227462_at	5	96254868	96255430	3453	rs2927608:96252432:G:A	-2437	6.17e-32	1.76599	8.13e-27	5.75e-23	ERAP2
OD	219629_at	22	45705814	45736643	3456	rs5765327:45800926:A:T	95111	1.37e-41	2.12762	6.42e-26	3.89e-22	FAM118A
OD	235104_at	5	96253632	96254968	3452	rs2927608:96252432:G:A	-1201	1.27e-30	1.5662	7.79e-26	4.13e-22	ERAP2
OD	204148_s_at	7	76239304	76256563	2610	rs56371453:76186880:C:A	-52425	6.14e-30	1.00914	9.87e-25	4.65e-21	POMZP3///ZP3
OD	219269_at	8	28827705	28909432	1879	rs10088428	81817	6.05e-33	-1.07913	6.8e-24	2.89e-20	HMBOX1
OD	239426_at	9	130170512	130170703	1691	rs41302651:130167338:C:T	-3175	1.94e-27	0.730659	3.09e-23	1.19e-19	SLC2A8
OD	242565_x_at	21	47713034	47714673	3427	rs914252:47719091:G:A	6056	1.3e-29	-1.18335	5.7e-23	2.01e-19	YBEY
OD	239412_at	7	128589403	128590092	2749	kgp11998537	23	2.19e-29	1.12846	7.14e-23	2.16e-19	IRF5
OD	242565_x_at	21	47712738	47713717	3427	rs914252:47719091:G:A	6352	1.3e-29	-1.18335	7.09e-23	2.16e-19	YBEY
OD	210910_s_at	7	76239304	76256558	2610	rs11767431:76177284:C:T	-62021	4.54e-27	1.05113	4.56e-22	1.29e-18	POMZP3
OD	227548_at	2	190634951	190647705	2255	rs7603192:190581557:C:A	-53395	3.34e-26	0.745352	5.79e-22	1.53e-18	ORMDL1
OD	227083_at	13	31904957	31906413	2738	kgp11947355	-264	4.2e-25	1.00178	2.95e-21	7.35e-18	B3GLCT
OD	207022_s_at	11	18433852	18472790	2973	rs77724297:18435458:A:T	1605	3.6e-29	1.25826	3.63e-21	8.55e-18	LDHC
OD	236451_at	2	162104788	162105560	2180	kgp2034520	-3528	1.57e-29	-2.24612	5.49e-21	1.23e-17	LOC100996579
OD	1562681_at	11	1594278	1620414	3482	rs1809668	25628	6.54e-27	1.38738	1.38e-20	2.93e-17	KRTAP5-AS1
OD	229238_at	17	263642	264238	2505	kgp6280646	-4339	2.09e-24	0.807221	4.85e-20	9.79e-17	C17orf97
OD	1554122_a_at	11	43702264	43777086	2568	rs6485474:43868043:G:A	165778	2.43e-24	1.3877	5.99e-20	1.15e-16	HSD17B12
OD	236598_at	2	162103756	162104228	2185	kgp2034520	-2496	3.29e-29	-1.85919	8.36e-20	1.54e-16	LOC100996579
OD	223868_s_at	16	78133575	78312593	5561	kgp7634975	178921	5.13e-24	0.805312	1.38e-19	2.34e-16	WWOX
OD	239208_s_at	21	47713812	47714709	3426	rs11909164:47718492:C:T	4679	9.02e-29	-1.40101	1.34e-19	2.34e-16	YBEY
OD	1555476_at	15	78730625	78766163	2856	kgp9703303	23374	1.34e-23	-1.38208	2.58e-19	4.05e-16	IREB2
OD	240436_at	13	21906119	21906571	2836	rs9506650:21907126:G:A	1006	1.73e-23	0.743637	2.51e-19	4.05e-16	MIPEPP3
OD	242392_at	1	64709563	64710027	2372	rs12025245:64657255:G:T	-52309	6.27e-23	1.71925	5.63e-19	8.52e-16	UBE2U
OD	237610_at	2	162079768	162107636	2183	kgp2034520	21492	5.15e-23	-0.739973	6.4e-19	9.37e-16	LOC101929512
OD	202323_s_at	1	226332379	226374431	2434	rs2306120	20118	5.16e-24	0.625021	7.67e-19	1.08e-15	ACBD3
OD	1558212_at	9	2535651	2622373	3840	rs475384	261	2.31e-22	1.2963	2.02e-18	2.76e-15	LOC101930053///LOC101930048///VLDLR-AS1
OD	240115_at	22	22297335	22297792	2687	rs381849:22305713:A:G	8377	1.56e-22	0.80678	4.18e-18	5.54e-15	LOC100286925
OD	227100_at	13	31904957	31906413	2738	rs9530946:31914030:C:T	9072	2.04e-26	-0.803237	6.2e-18	7.96e-15	B3GLCT
OD	222688_at	11	76571978	76734831	2713	rs7123694	168492	2.11e-21	0.748686	7.87e-18	9.82e-15	ACER3
OD	205439_at	22	24322323	24326098	2465	rs5751766:24249616:A:C	-72708	6.86e-22	0.989129	8.81e-18	1.07e-14	GSTT2
OD	1559072_a_at	22	37763999	37771579	2889	kgp9398091	33697	1.23e-22	-1.81999	1.11e-17	1.27e-14	ELFN2
OD	232315_at	19	52887222	52889048	3987	rs60935857:52885859:C:T	-1364	4.71e-24	1.50382	1.09e-17	1.27e-14	ZNF880
OD	230026_at	10	102741132	102747190	2136	rs927302:102722916:G:C	-18217	7.28e-22	0.911438	1.7e-17	1.9e-14	MRPL43
OD	205439_at	22	24299608	24303383	2498	rs5751766:24249616:A:C	-49993	6.86e-22	0.989129	2.03e-17	2.21e-14	GSTT2
OD	209433_s_at	4	57259527	57301781	3125	kgp9441027	-72083	9.39e-22	-0.695436	5.09e-17	5.39e-14	PPAT
OD	205176_s_at	1	63906461	63988835	2779	rs7545044:63856651:A:G	-49811	2.15e-20	0.521865	1.12e-16	1.15e-13	ITGB3BP
OD	1556667_at	2	200625258	200715896	1762	rs2346586	322	2.01e-20	0.789226	1.63e-16	1.64e-13	FTCDNL1
OD	235126_at	1	213029749	213031412	2698	rs11120049:213033642:T:A	3892	5.37e-21	0.846761	2.08e-16	2e-13	FLVCR1-AS1
OD	239550_at	15	61468263	61468657	2971	rs4774388	-1266	6.29e-21	1.72884	2.07e-16	2e-13	RORA
OD	208733_at	8	61429522	61536203	2344	rs10087872:61438577:T:C	9054	9.52e-22	0.949967	2.39e-16	2.25e-13	RAB2A
OD	1562267_s_at	19	12562184	12595602	1979	rs111821611:12554633:G:A	-7552	2.54e-19	0.950448	2.97e-16	2.74e-13	ZNF709
OD	209480_at	6	32627246	32634594	19062	rs9274607:32635713:T:C	8466	4.42e-22	2.02514	3.39e-16	3.04e-13	HLA-DQB1
OD	228719_at	17	15879873	15880335	2154	rs1860643:15879303:T:C	-571	2e-23	-0.648792	3.44e-16	3.04e-13	ZSWIM7
OD	230388_s_at	17	44270948	44274089	3287	rs141783865:44755729:A:C	484780	1.42e-19	1.00772	5.78e-16	5e-13	KANSL1-AS1
OD	237622_at	9	32453727	32454366	3561	rs10970982:32448436:A:G	-5292	1.36e-29	3.17609	6.56e-16	5.56e-13	ACO1
OD	224364_s_at	2	201735731	201753849	2101	rs13406545:201792123:A:T	56391	1.71e-20	-0.493593	7.83e-16	6.39e-13	PPIL3
OD	229857_s_at	17	44270948	44274089	3287	rs141783865:44755729:A:C	484780	6.75e-20	1.05291	7.7e-16	6.39e-13	KANSL1-AS1
OD	230716_at	6	131148565	131156432	3039	rs1582055	-4203	8.6e-20	1.64571	7.98e-16	6.39e-13	SMLR1
OD	242363_at	2	172605371	172606213	2658	rs6724337:172735329:C:T	129957	2.48e-24	-0.904676	8.23e-16	6.47e-13	DYNC1I2
OD	229119_s_at	17	15881040	15903002	2161	kgp1753280	-1131	2.41e-21	0.546901	9.17e-16	7.07e-13	ZSWIM7
OD	242961_x_at	9	32455300	32455774	3560	rs7029002:32455320:C:T	19	4.78e-29	-1.50299	1.6e-15	1.21e-12	DDX58
OD	215848_at	15	76672049	77197744	1942	rs283789:76777577:G:A	105527	4.28e-19	0.945883	1.93e-15	1.43e-12	SCAPER
OD	236728_at	5	96273009	96273474	3477	rs3909451:96295121:G:T	22111	6.39e-19	0.878424	2.08e-15	1.52e-12	LNPEP
OD	206685_at	6	29758815	29760850	10397	rs1737028:29737993:C:G	-20823	2.68e-23	-0.946486	2.42e-15	1.73e-12	HCG4
OD	56919_at	3	39137486	39138162	3062	rs2056613	-12194	1.76e-19	-0.350878	2.45e-15	1.73e-12	WDR48
OD	1560013_at	16	15119080	15126526	722	rs3803573:15138413:C:T	19332	2.17e-20	0.837563	3.24e-15	2.25e-12	PDXDC1
OD	204838_s_at	14	75483299	75518133	2041	rs175035:75463848:C:T	-19452	1.1e-18	-0.399842	3.5e-15	2.4e-12	MLH3
OD	228619_x_at	1	168170857	168171352	2515	rs10753766	-4242	2.06e-18	0.370224	4.08e-15	2.75e-12	TIPRL
OD	1554663_a_at	11	71728046	71791540	2986	rs55972015:71642576:C:G	-85471	1.75e-32	3.03504	5.18e-15	3.43e-12	NUMA1
OD	211103_at	11	76839315	76896041	2683	rs1893759:76894949:T:C	55633	7.39e-19	0.747047	5.32e-15	3.47e-12	MYO7A
OD	223777_at	2	114356610	114357337	2394	rs142106890:114392905:G:A	36294	1.18e-18	1.01797	6.19e-15	3.98e-12	DDX11L2
OD	214012_at	5	96095243	96139410	2880	rs1057569	14366	1.56e-18	1.11778	6.34e-15	4.02e-12	ERAP1
OD	222798_at	10	16478966	16555185	2839	kgp8444920	76561	7.48e-19	0.529795	7.83e-15	4.88e-12	PTER
OD	205469_s_at	7	128578012	128589441	2766	kgp11998537	11414	2.48e-18	-0.516758	1.1e-14	6.78e-12	IRF5
OD	235719_at	4	187113721	187114499	3888	rs10866290	757	5.96e-20	-0.832171	1.98e-14	1.2e-11	CYP4V2
OD	204142_at	18	674000	712523	3243	rs2847153	-12354	3.21e-18	0.610085	2.12e-14	1.27e-11	ENOSF1
OD	213831_at	6	32605213	32611042	18851	rs9274607:32635713:T:C	30499	4.66e-20	2.59438	2.2e-14	1.3e-11	LOC100509457///HLA-DQA1
OD	1560014_s_at	16	15119080	15126526	722	rs3803573:15138413:C:T	19332	5.63e-20	0.881178	2.24e-14	1.3e-11	PDXDC1
OD	233371_at	21	15646264	15672006	3582	rs11701767:15638898:C:T	-7367	6.97e-27	1.33798	2.44e-14	1.4e-11	ABCC13
OD	225155_at	6	86386796	86388450	2483	kgp5568134	1091	8.96e-22	-0.528784	3.82e-14	2.16e-11	SNORD50B///SNHG5///SNORD50A
OD	210297_s_at	10	51549573	51562511	797	kgp9145235	-6504	3.09e-17	1.3543	4.83e-14	2.7e-11	MSMB
OD	1564010_at	5	96113353	96115686	2941	kgp9668554	1139	5.25e-18	-0.971897	5.33e-14	2.94e-11	CAST
OD	224159_x_at	7	99488035	99517154	1450	rs2572024:99473229:A:G	-14807	2.36e-17	0.325429	5.85e-14	3.18e-11	TRIM4
OD	228124_at	20	25275378	25370725	2883	rs2500430:25278963:A:G	3584	4.44e-17	0.645936	7.99e-14	4.29e-11	ABHD12
OD	1569191_at	19	20515768	20607771	4172	kgp3163698	85237	4.82e-19	-1.26127	8.44e-14	4.48e-11	ZNF826P
OD	231223_at	8	2792874	2793277	6194	rs10503195:2970477:T:C	177602	2.35e-24	2.85302	8.83e-14	4.63e-11	CSMD1
OD	242745_at	3	121976004	121976486	2784	rs3749203:121976494:C:T	489	9.27e-19	0.793848	1.24e-13	6.42e-11	CASR
OD	229564_at	22	42904343	42904814	2758	kgp7775098	-2066	2.73e-17	-0.491271	1.49e-13	7.6e-11	RRP7A
OD	231236_at	6	29640259	29645079	10177	rs375984	4242	3.08e-22	1.42172	1.5e-13	7.6e-11	ZFP57
OD	239322_at	7	130033611	130034234	2168	rs1990790	18	1.97e-17	0.909784	1.78e-13	8.88e-11	CEP41
OD	1552582_at	21	15646119	15663720	3581	rs2822521:15647347:G:A	1227	2.01e-26	2.13984	1.92e-13	9.46e-11	ABCC13
OD	1554445_at	19	21106064	21126782	4651	rs4026063:21017338:C:A	-88727	5.56e-17	0.649441	3.05e-13	1.47e-10	ZNF85
OD	1568763_s_at	5	1628812	1634073	3795	kgp9159435	-34717	6.05e-20	-0.641888	3.02e-13	1.47e-10	LOC102724884///LOC728613///PDCD6
OD	205042_at	9	36214437	36249395	2123	rs1043313	533	2.82e-20	-0.566877	3.34e-13	1.59e-10	GNE
OD	244734_at	16	86580751	86581010	4692	rs77304861:86571606:G:T	-9146	9.31e-22	2.24449	4.22e-13	1.99e-10	MTHFSD
OD	204545_at	6	42931874	42946958	2070	rs6907751:42944850:C:T	12975	7.74e-17	0.789256	4.55e-13	2.12e-10	PEX6
OD	208159_x_at	12	31226831	31257725	3158	rs7308494:31240622:C:G	13790	4.45e-17	-0.607795	4.62e-13	2.13e-10	DDX11
OD	215483_at	7	91712889	91719955	1588	rs114399745:91713018:A:T	128	2.44e-16	-0.949448	4.9e-13	2.24e-10	AKAP9
OD	1559003_a_at	1	45959539	45965740	1713	rs4660862:45955056:C:T	-4484	2.63e-18	1.08257	6.15e-13	2.77e-10	CCDC163
OD	207430_s_at	10	51549552	51562595	797	kgp9145235	-6483	4.62e-16	1.21453	6.44e-13	2.87e-10	MSMB
OD	1554558_at	14	69555923	69619698	2753	rs6573872:69628206:G:A	72282	3.34e-22	-1.18516	7.44e-13	3.29e-10	DCAF5
OD	230744_at	3	120111139	120111792	2478	rs1515577:120128940:A:G	17800	1.25e-16	0.863859	8.97e-13	3.92e-10	FSTL1
OD	1570357_at	17	9471724	9479136	2935	rs5017637:9473239:G:A	1514	2.93e-17	0.721474	9.19e-13	3.98e-10	STX8
OD	210486_at	2	241461430	241500193	3713	rs3821348	2022	1.2e-17	-0.470077	1.18e-12	4.96e-10	ANKMY1
OD	231959_at	14	74551667	74667117	2950	rs1972562:74666977:A:G	115309	4.3e-16	0.773084	1.17e-12	4.96e-10	LIN52
OD	235244_at	3	122078437	122102078	2716	kgp9750942	53339	1.49e-16	0.871065	1.16e-12	4.96e-10	CCDC58
OD	238900_at	6	32545635	32546561	17954	rs9270523:32559584:T:G	13948	5.7e-23	1.63328	1.28e-12	5.32e-10	LOC100996809///HLA-DRB5///HLA-DRB4///HLA-DRB3///HLA-DRB1
OD	217735_s_at	7	6061877	6098829	3242	rs12672450:6074199:C:G	12321	4.58e-17	0.514936	1.34e-12	5.51e-10	EIF2AK1
OD	231828_at	9	123605921	123616651	1681	rs10818476:123572038:A:G	-33884	4.02e-18	0.663516	1.39e-12	5.66e-10	PSMD5-AS1
OD	236698_at	2	172606223	172606668	2659	rs72890834:172835802:G:T	229578	3.14e-18	-0.918291	1.42e-12	5.74e-10	DYNC1I2
OD	1552738_a_at	1	113084411	113161949	2199	rs11584092:113176262:T:A	91850	5.38e-16	-0.748291	1.57e-12	6.3e-10	ST7L
OD	1553776_at	1	64669284	64710023	2430	rs7532485:64651872:T:C	-17413	7.06e-18	1.00153	2.3e-12	9.12e-10	UBE2U
OD	209552_at	2	113974938	114036489	2332	rs7578633:113978650:C:T	3711	1.29e-16	-0.544164	2.74e-12	1.08e-09	PAX8
OD	1568720_at	19	19909598	19932527	2627	rs11085277:19896767:G:C	-12832	1.74e-19	1.38383	3.24e-12	1.26e-09	ZNF506
OD	225857_s_at	20	37049234	37063992	2180	kgp11315153	1772	6.31e-16	0.547668	4.08e-12	1.57e-09	SNHG17
OD	1553269_at	4	124401	157947	1564	rs7661699:146227:A:G	21825	1.04e-15	0.710174	4.19e-12	1.6e-09	ZNF718
OD	221319_at	5	140557615	140560021	2122	rs11748310:140539727:G:C	-17889	1.76e-15	0.848137	4.37e-12	1.65e-09	PCDHB8
OD	237075_at	2	114588759	114619085	2192	rs4849288:114589155:C:T	395	4.35e-16	-0.697098	4.61e-12	1.73e-09	LOC101060091
OD	229821_at	17	43582540	43583001	3207	17:43684094:T:C	101553	4.1e-24	-1.34997	4.83e-12	1.8e-09	LRRC37A4P
OD	239754_at	17	16366224	16367300	2058	rs3744281:16367282:A:T	1057	1e-18	-0.963819	5.26e-12	1.94e-09	SNORD65///SNORD49B///LRRC75A-AS1///SNORD49A
OD	1568764_x_at	5	1628598	1634105	3796	kgp8844925	-34543	5.61e-24	-0.92412	6.04e-12	2.21e-09	LOC728613///PDCD6
OD	239704_at	6	18387743	18402327	3814	kgp9281712	11650	1.48e-15	0.371262	6.3e-12	2.28e-09	RNF144B
OD	213170_at	1	53068066	53074723	2008	rs3753754:53070393:C:T	2326	3.89e-16	0.381546	6.44e-12	2.3e-09	GPX7
OD	230925_at	10	26856229	26856732	3270	rs1335540:26727238:T:A	-128992	2.17e-15	0.987875	6.41e-12	2.3e-09	APBB1IP
OD	220017_x_at	10	96698439	96749147	2764	rs4086116	8762	2.2e-16	1.48431	6.67e-12	2.36e-09	CYP2C9
OD	236386_at	17	29113885	29114556	1619	rs11653955:29033292:C:A	-80594	1.24e-16	1.27542	7.32e-12	2.56e-09	SUZ12P1
OD	224623_at	5	177302261	177311269	2352	rs55800575:177265164:G:A	-37098	2.64e-15	0.344898	7.42e-12	2.58e-09	LOC728554///THOC3
OD	121_at	2	113974938	114036488	2332	rs7578633:113978650:C:T	3711	1.27e-15	-0.491098	7.51e-12	2.59e-09	PAX8
OD	244289_at	5	150309997	150311094	2899	kgp6227226	-25062	4.49e-16	1.09472	8.07e-12	2.76e-09	ZNF300P1
OD	320_at	6	42931874	42946958	2070	rs6907751:42944850:C:T	12975	1.31e-15	0.592873	8.29e-12	2.81e-09	PEX6
OD	212999_x_at	6	32627211	32629863	19062	rs1049057:32634350:T:C	7138	4.38e-17	1.61052	1.09e-11	3.67e-09	LOC101060835///HLA-DQB1
OD	218327_s_at	22	21213324	21242262	2150	rs10483104	7408	5.64e-16	0.664618	1.1e-11	3.67e-09	SNAP29
OD	228425_at	2	114017030	114024587	2396	rs7578633:113978650:C:T	-38381	7.06e-16	-1.10604	1.13e-11	3.74e-09	PAX8-AS1
OD	243746_at	11	68697558	68698009	2346	rs3794027:68697336:T:C	-223	1.95e-15	0.673229	1.37e-11	4.51e-09	IGHMBP2
OD	204443_at	22	51063448	51066576	2211	rs6151429	28	3.36e-15	-0.787772	1.62e-11	5.29e-09	ARSA
OD	232600_at	11	82959125	82960446	2176	kgp5165432	8616	2.33e-16	0.756415	1.84e-11	5.97e-09	ANKRD42
OD	201844_s_at	3	72423747	72495774	2607	kgp1423703	24142	2.98e-15	0.494528	1.88e-11	6.03e-09	RYBP
OD	225300_at	15	40675141	40689117	2058	rs8037207:40655500:G:A	-19642	3.08e-15	0.743945	2.03e-11	6.46e-09	KNSTRN
OD	208814_at	5	132387130	132441794	2030	rs6874885:132380284:G:A	-6847	1.23e-14	0.935449	2.04e-11	6.47e-09	HSPA4
OD	223434_at	1	89472362	89488544	2525	rs12125301:89508501:G:A	36138	7.02e-17	-1.12736	2.31e-11	7.27e-09	GBP3
OD	1564356_at	19	37407356	37441838	2072	rs497130:37411628:A:G	4271	1.42e-14	0.800001	2.61e-11	8.11e-09	ZNF568
OD	238069_at	6	99879058	99880200	2988	rs6923983	-1840	3.09e-15	-0.665669	2.62e-11	8.11e-09	LOC101927365
OD	218685_s_at	12	54575251	54582757	1965	kgp1485708	548	5.28e-15	-0.317123	3.31e-11	1.02e-08	SMUG1
OD	212580_at	5	96108879	96116804	2911	rs1065407	3203	1.54e-14	0.46444	3.4e-11	1.04e-08	CAST
OD	206345_s_at	7	94927994	94953795	2298	rs854571	26624	1.42e-14	1.63545	3.44e-11	1.04e-08	PON1
OD	244774_at	6	144147804	144148317	2519	rs55688549:144155998:G:C	8193	9.44e-19	2.28209	4.52e-11	1.36e-08	PHACTR2
OD	1559249_at	6	16432794	16750324	2680	rs4712284:16432930:C:T	135	1e-14	-1.24956	4.66e-11	1.39e-08	ATXN1
OD	219044_at	2	88472856	88486149	1641	rs10865489	-25965	5.03e-20	-0.932094	5.12e-11	1.52e-08	THNSL2
OD	205826_at	8	1993247	2093380	4900	rs4876220:2075378:C:T	82130	4.71e-15	0.511058	5.23e-11	1.54e-08	MYOM2
OD	229693_at	17	10618738	10633138	2504	rs2520161:10603421:A:G	-15318	1.55e-14	0.577867	5.28e-11	1.55e-08	TMEM220
OD	231386_at	2	24397962	24406692	2594	rs2042468:24398446:A:T	483	1.6e-14	0.668856	5.82e-11	1.69e-08	FAM228A
OD	1556267_at	12	70320436	70352506	3409	rs17107153	-88139	2.28e-15	1.2658	6.09e-11	1.76e-08	MYRFL
OD	225092_at	17	5286994	5289254	3511	rs1065483	-2225	7.28e-15	0.378986	6.43e-11	1.84e-08	RABEP1
OD	65588_at	20	37049234	37063969	2180	kgp11315153	1772	7.84e-15	0.565333	6.47e-11	1.84e-08	SNHG17
OD	229843_at	8	87480240	87483208	2892	rs60694690:87515625:A:T	35384	1.82e-14	0.542497	7.47e-11	2.11e-08	RMDN1
OD	223210_at	14	65381161	65399352	2838	rs9281:65399291:A:G	18129	1.24e-14	0.410189	8.04e-11	2.26e-08	CHURC1
OD	222841_s_at	17	900355	905417	3811	rs2586304:910636:A:G	10280	2.64e-15	-0.423156	8.26e-11	2.31e-08	TIMM22
OD	227910_at	22	41253103	41258776	1502	rs5758128:41314012:C:T	60908	3.01e-15	0.472268	8.78e-11	2.44e-08	XPNPEP3
OD	203260_at	6	125596495	125623130	2348	rs374321633:125610536:A:G	14040	2.62e-15	-0.821865	8.98e-11	2.47e-08	HDDC2
OD	1569110_x_at	5	1628812	1634073	3795	kgp8844925	-34757	6.14e-23	-0.927688	1.1e-10	3.01e-08	LOC728613
OD	224058_s_at	10	38645304	38667141	3901	rs200704452:39085327:C:G	440022	6.4e-17	0.516802	1.11e-10	3.02e-08	HSD17B7P2
OD	231104_at	1	179659941	179660407	3686	rs913514	-101141	6.9e-15	0.707282	1.23e-10	3.32e-08	TDRD5
OD	218948_at	6	107077452	107115420	3204	rs11759803:107087081:A:G	9628	4.26e-19	-1.09192	1.31e-10	3.51e-08	QRSL1
OD	227737_at	3	133538959	133540336	2692	rs57847564:133540479:T:A	1519	8.67e-15	0.659357	1.35e-10	3.6e-08	SRPRB
OD	229793_at	10	52516086	52516948	2388	rs4247659:52525896:G:C	9809	4.74e-16	-0.425379	1.53e-10	4.06e-08	ASAH2B
OD	230027_s_at	10	102741132	102747190	2136	rs11190786	16309	6.49e-14	0.56694	1.6e-10	4.22e-08	MRPL43
OD	219587_at	11	113186982	113237114	2692	rs10502172	12163	1.86e-13	-0.386534	1.64e-10	4.3e-08	TTC12
OD	202554_s_at	1	110278352	110283641	1731	rs1109138:110277949:T:C	-404	5.95e-14	-0.43897	1.76e-10	4.57e-08	GSTM3
OD	204925_at	17	3540015	3564832	3366	rs1048682:3564779:C:T	24763	2.65e-17	-0.830002	1.97e-10	5.11e-08	CTNS
OD	227722_at	5	81569304	81571029	2279	rs4703538:81564633:A:G	-4672	9.87e-17	-0.608408	2.17e-10	5.58e-08	RPS23
OD	1558915_a_at	1	10535017	10638485	2287	rs710130	72376	2.67e-17	-0.600863	2.24e-10	5.73e-08	PEX14
OD	243324_x_at	5	72212298	72212560	2155	rs155511:72236003:G:A	23704	1.26e-13	-0.717982	2.26e-10	5.74e-08	TNPO1
OD	1557451_at	22	19010136	19011063	2353	rs12160443:19008510:T:G	-1627	8.22e-14	-0.537842	2.27e-10	5.74e-08	DGCR10
OD	233866_at	4	39098483	39117952	3134	rs1036036:39112724:G:A	14240	7.73e-14	0.586739	2.36e-10	5.91e-08	KLHL5
OD	235080_at	16	3588597	3590047	2135	rs1124285	1248	1.77e-14	1.09589	2.37e-10	5.92e-08	CLUAP1
OD	205668_at	2	160659871	160761247	3026	rs17231993:160741415:C:T	81543	2.28e-14	0.877477	2.66e-10	6.59e-08	LY75
OD	223012_at	19	4445006	4455286	2749	kgp7132501	-92244	5.83e-14	0.357805	2.84e-10	7e-08	MIR4746///UBXN6
OD	36566_at	17	3540015	3564836	3366	rs1048682:3564779:C:T	24763	6.12e-17	-0.76495	2.87e-10	7.05e-08	CTNS
OD	203231_s_at	6	16299342	16761687	2819	kgp3646387	-3754	8.18e-14	1.01972	2.9e-10	7.06e-08	ATXN1
OD	240030_at	13	76099354	76099812	2777	rs7989520:76106765:G:A	7410	4.96e-15	-0.9684	3.02e-10	7.31e-08	COMMD6
OD	1558882_at	6	3020389	3022942	3466	rs13193229:3023384:T:A	2994	1.79e-15	-0.951441	3.06e-10	7.37e-08	HTATSF1P2
OD	226475_at	22	45736852	45737836	3386	rs2142552:45719497:C:G	-17356	1.06e-14	0.741367	3.31e-10	7.93e-08	FAM118A
OD	223638_at	1	21766805	21811393	2762	rs4654937:21778035:A:G	11229	1.1e-13	0.576485	4.38e-10	1.04e-07	NBPF3
OD	211766_s_at	10	118380464	118404652	2164	rs4751995	17419	5.25e-16	1.42324	4.88e-10	1.14e-07	PNLIPRP2
OD	214421_x_at	10	96707539	96749039	2776	rs4918797	42711	1.64e-14	1.15138	4.88e-10	1.14e-07	CYP2C9
OD	242594_at	4	13627159	13627893	2997	rs13104252:13589495:G:A	-37665	3.06e-13	-0.872362	4.87e-10	1.14e-07	BOD1L1
OD	216025_x_at	10	96701293	96749147	2772	rs4086116	5908	2.14e-14	1.14529	5.36e-10	1.24e-07	CYP2C9
OD	232980_at	6	70398294	70400779	2936	rs9346327:70381343:G:A	-16952	2.27e-13	0.765901	5.36e-10	1.24e-07	LMBRD1
OD	225549_at	11	118618471	118620182	1994	rs545104:118591352:T:C	-27120	3.57e-14	-0.408423	5.67e-10	1.3e-07	DDX6
OD	230434_at	2	170557729	170558218	3588	rs13011197:170562842:G:A	5112	2.31e-13	-0.406638	5.7e-10	1.3e-07	PHOSPHO2
OD	230557_at	11	74553908	74554492	2265	rs12419929:74611435:C:T	57526	2.59e-13	0.388338	5.7e-10	1.3e-07	XRRA1
OD	202865_at	10	74092592	74114720	1867	rs9415064:74089364:C:T	-3229	4.25e-13	-0.501045	5.76e-10	1.31e-07	DNAJB12
OD	221713_s_at	3	183533709	183543358	2497	kgp5573130	-46317	1.88e-13	0.51354	6.28e-10	1.41e-07	MAP6D1
OD	227474_at	2	113993131	113998404	2348	rs3762497:113995934:G:A	2802	2.49e-16	-1.5456	6.29e-10	1.41e-07	PAX8-AS1
OD	222734_at	1	119573838	119683278	2755	rs2645303	-18693	1.07e-15	-0.610822	6.69e-10	1.49e-07	WARS2
OD	244524_at	2	114033689	114034158	2423	rs7576384:113993385:C:G	-40305	3.96e-15	-1.38696	8.34e-10	1.85e-07	LOC101927382///PAX8-AS1
OD	218966_at	15	52484518	52587852	2660	rs8024577:52483377:C:T	-1142	1.78e-13	0.415767	9.11e-10	2.01e-07	MYO5C
OD	1552583_s_at	21	15646119	15663720	3581	rs11701767:15638898:C:T	-7222	2.02e-18	0.863285	1.18e-09	2.59e-07	ABCC13
OD	1553992_s_at	17	41277657	41292347	1574	rs111499627:41224833:G:C	-52825	3.26e-13	-0.625818	1.28e-09	2.8e-07	NBR2
OD	220976_s_at	17	39196812	39197682	3158	rs9911194:39163483:T:C	-33330	4.39e-13	1.32178	1.29e-09	2.81e-07	KRTAP1-1
OD	226646_at	19	16436641	16438887	2938	rs11086029	2019	2.23e-14	0.678242	1.38e-09	2.99e-07	KLF2
OD	237254_at	16	24921636	24922949	2602	rs2188717:24730230:T:C	-191407	9.28e-14	0.531954	1.39e-09	3e-07	SLC5A11
OD	236332_at	14	60610836	60611289	1762	rs1254031:60629154:T:C	18317	1.14e-12	0.67454	1.42e-09	3.04e-07	DHRS7
OD	210385_s_at	5	96111827	96143607	2931	rs1057569	-2218	1.37e-12	0.601375	1.82e-09	3.88e-07	ERAP1
OD	1556601_a_at	13	24871761	24876600	4100	rs947230	3164	5.03e-13	-0.632729	1.89e-09	4.01e-07	SPATA13
OD	219410_at	3	100211462	100296285	1964	rs7640470:100210509:G:A	-954	2.37e-13	0.684613	1.92e-09	4.05e-07	TMEM45A
OD	239949_at	2	88476199	88476660	1651	rs10865489	-29308	4.69e-13	-0.849145	2.2e-09	4.62e-07	THNSL2
OD	229378_at	10	70641724	70652816	2840	rs884181:70586459:T:C	-55266	8.92e-13	1.28222	2.4e-09	5.01e-07	STOX1
OD	228960_at	15	60713467	60714125	2612	rs4561404	-15632	7.79e-13	0.544453	2.41e-09	5.01e-07	ICE2
OD	1557674_s_at	1	245132536	245134390	2734	rs7528009:245185073:G:C	52536	2.17e-13	-0.738442	2.64e-09	5.46e-07	LOC101928068
OD	235429_at	8	109243736	109244506	2864	kgp6980724	-1434	3.72e-12	-0.41132	2.85e-09	5.86e-07	EIF3E
OD	242557_at	6	29973166	29973714	11100	rs9261113:29976842:T:G	3675	1.54e-15	-0.931809	2.87e-09	5.87e-07	ZNRD1ASP
OD	230199_at	17	79213410	79213948	3720	kgp3708785	151	5.71e-13	-0.277323	3.03e-09	6.18e-07	C17orf89
OD	1569827_at	3	11356955	11358180	2602	kgp8467262	16744	3.48e-15	-0.840042	3.06e-09	6.21e-07	ATG7
OD	209095_at	7	107531648	107560187	2297	rs4727691:107513377:G:A	-18272	2.1e-13	0.340961	3.7e-09	7.47e-07	DLD
OD	232193_at	22	24379884	24384261	2335	kgp5111173	-122991	1.87e-12	-0.672581	3.79e-09	7.62e-07	GSTT1
OD	230950_at	18	72189945	72190679	2613	rs7577	-1599	1.72e-12	0.34756	3.92e-09	7.84e-07	CNDP2
OD	226412_at	6	99859675	99873168	2957	rs9321515:99834929:C:T	-24747	1.12e-13	-0.814817	3.97e-09	7.91e-07	PNISR
OD	214419_s_at	10	96707539	96749039	2776	rs4918797	42711	9.34e-14	0.861851	4.06e-09	8.06e-07	CYP2C9
OD	1559235_a_at	5	157097376	157098447	3317	rs10040353:157067491:G:A	-29886	1.44e-12	0.566089	5.06e-09	9.99e-07	SOX30
OD	235883_at	1	245128505	245129352	2728	rs10927358:245130111:A:C	1605	4.11e-13	-0.80975	5.45e-09	1.07e-06	LOC101928068
OD	228160_at	18	5245990	5246507	3073	rs68113757:5240850:A:G	-5141	2.26e-13	0.686506	5.83e-09	1.14e-06	LINC00667
OD	217216_x_at	14	75483784	75513196	2040	rs108621:75480637:T:C	-3148	2.27e-14	-0.269085	6.11e-09	1.19e-06	MLH3
OD	239204_at	16	3361702	3362365	2316	rs7195571:3361639:T:A	-64	1.31e-12	0.63655	6.74e-09	1.31e-06	ZNF75A
OD	237299_at	17	80447923	80448423	3141	rs901372:80447979:C:T	55	1.52e-13	-0.569505	7.4e-09	1.43e-06	NARF
OD	212318_at	7	128594235	128694961	2751	rs10488630:128593948:A:G	-288	2.46e-12	-0.40083	7.83e-09	1.5e-06	TNPO3
OD	222526_at	19	19609380	19619741	2188	rs2074296:19373689:A:G	-235692	3.81e-12	-0.302199	8.04e-09	1.54e-06	GATAD2A
OD	200890_s_at	6	7287802	7313450	3456	rs1983850:7293547:A:C	5744	1.5e-12	0.356798	8.62e-09	1.64e-06	SSR1
OD	212998_x_at	6	32627211	32629863	19062	rs3104367:32603487:T:C	-23725	8.43e-14	1.04386	8.89e-09	1.68e-06	LOC101060835///HLA-DQB1
OD	209255_at	7	129710410	129775545	2416	kgp6257714	40451	2.31e-14	-0.433095	9.13e-09	1.71e-06	KLHDC10
OD	222361_at	9	141071415	141071885	1023	rs9410175:141046756:T:G	-24660	8.98e-12	-0.88799	9.11e-09	1.71e-06	TUBBP5
OD	1554646_at	18	21937089	21977752	2708	kgp5065307	1294	6.08e-13	0.330778	9.96e-09	1.86e-06	OSBPL1A
OD	209032_s_at	11	115045016	115375115	2288	rs1048932	-167	3.41e-12	-0.490566	1.12e-08	2.09e-06	CADM1
OD	223165_s_at	3	48731196	48754638	919	kgp2578997	764	1.27e-13	0.49797	1.13e-08	2.1e-06	IP6K2
OD	214525_x_at	14	75482403	75516358	2039	rs175035:75463848:C:T	-18556	3.71e-13	-0.255678	1.18e-08	2.18e-06	MLH3
OD	1568734_a_at	2	20839788	20850841	2615	rs3796064	-1471	8.2e-13	0.392562	1.23e-08	2.25e-06	HS1BP3
OD	244452_at	2	54053608	54054069	3112	rs72799235:54067047:T:C	13438	1.4e-19	-1.11042	1.24e-08	2.27e-06	ERLEC1
OD	211654_x_at	6	32627773	32634352	19065	rs9274607:32635713:T:C	7939	7.67e-15	0.926956	1.27e-08	2.32e-06	HLA-DQB1
OD	1568983_a_at	15	50655801	50660493	2830	rs72738949:50668999:A:T	13197	3.3e-12	0.839788	1.4e-08	2.54e-06	GABPB1-AS1
OD	1553778_at	7	73248919	73256855	1555	rs4341060:73267473:G:A	18553	3.28e-12	0.361506	1.5e-08	2.69e-06	WBSCR27
OD	1554544_a_at	18	74728524	74844739	4455	kgp998024	-5665	6.02e-12	-0.463019	1.49e-08	2.69e-06	MBP
OD	243809_at	4	84373018	84373491	2348	rs4693626	-21	1.38e-11	0.706345	1.5e-08	2.69e-06	HELQ
OD	232915_at	19	19032555	19036090	1893	rs2301661	4497	8.04e-12	-0.385744	1.64e-08	2.92e-06	DDX49
OD	201838_s_at	2	27873678	27886449	1610	rs2178197:27860551:A:G	-13128	1.67e-11	0.303956	1.74e-08	3.09e-06	SUPT7L
OD	241166_at	7	130034008	130034706	2165	rs1990790	-379	6.22e-13	0.432235	1.75e-08	3.09e-06	CEP41
OD	1558894_a_at	11	93063166	93170884	2558	rs7118644:93022166:C:T	-41001	5.01e-12	-0.971416	1.77e-08	3.1e-06	DEUP1
OD	218643_s_at	2	46844335	46852114	3606	rs12104572:46862466:C:G	18130	4.05e-12	-0.327704	1.76e-08	3.1e-06	CRIPT
OD	201122_x_at	17	7210968	7215774	2270	rs1054378:7215536:T:C	4567	2.13e-12	-0.500019	2.06e-08	3.6e-06	EIF5A
OD	1559746_a_at	4	124385	156177	1564	rs28522661:112409:T:C	-11977	1.32e-11	0.541379	2.09e-08	3.63e-06	ZNF718///ZNF595
OD	222793_at	9	32455694	32526341	3556	rs7045087	-433	1.06e-13	-0.696219	2.09e-08	3.63e-06	DDX58
OD	225255_at	2	86426587	86440913	2598	kgp9101941	52392	9.25e-12	0.368958	2.23e-08	3.85e-06	MRPL35
OD	1568644_at	19	22169529	22193721	3247	rs2522090:22131305:C:T	-38225	1.22e-11	0.794723	2.26e-08	3.89e-06	ZNF208
OD	217761_at	2	3501690	3523302	3540	rs1130333	344	3.41e-17	-0.518566	2.28e-08	3.9e-06	ADI1
OD	227559_at	6	97337190	97338475	2690	rs985481:97345901:A:G	8710	3.53e-11	0.712848	2.47e-08	4.22e-06	NDUFAF4
OD	1568658_at	2	61372264	61391964	1926	rs1177271:61366704:T:C	-5561	1.36e-11	0.372206	2.51e-08	4.25e-06	C2orf74///KIAA1841
OD	229100_s_at	17	904837	905430	3795	rs7219458:906268:C:T	1430	1.72e-12	0.497442	2.56e-08	4.33e-06	TIMM22
OD	208149_x_at	12	31226851	31257725	3158	rs7308494:31240622:C:G	13770	6.78e-12	-0.480468	2.63e-08	4.43e-06	DDX11
OD	1568762_at	5	1628598	1634105	3796	kgp8844925	-34543	9.27e-13	-0.351282	2.75e-08	4.62e-06	LOC728613///PDCD6
OD	1557047_at	3	183493778	183511274	2580	rs263015:183502221:G:A	8442	6.91e-12	0.853971	2.94e-08	4.91e-06	YEATS2
OD	203815_at	22	24376140	24384231	2334	rs5760112:24259772:C:G	-116369	1.97e-13	-1.9679	3.02e-08	5.03e-06	GSTT1
OD	237145_at	15	40269629	40270073	2196	rs12439335	-24516	4.55e-12	-0.834528	3.1e-08	5.13e-06	EIF2AK4
OD	238465_at	5	56205886	56213062	2753	rs185220	-530	8.32e-15	-0.724494	3.23e-08	5.33e-06	SETD9
OD	242487_at	1	52816079	52816573	1640	rs7513934:52818188:G:A	2108	3.37e-11	0.323738	3.51e-08	5.78e-06	CC2D1B
OD	242146_at	15	101831738	101832091	3010	rs12440683:101832055:G:T	316	1.55e-11	-0.70467	3.61e-08	5.91e-06	SNRPA1
OD	224671_at	17	45900637	45908912	2422	rs72833426:45883799:G:A	-16839	9.13e-12	-0.402587	3.88e-08	6.3e-06	MRPL10
OD	227808_at	13	43682272	43683310	2495	rs17553284	-84567	2.6e-13	-0.578138	3.88e-08	6.3e-06	DNAJC15
OD	1569443_s_at	9	99687296	99688122	1673	rs372101553:99682705:T:C	-4592	1.47e-13	1.09096	3.95e-08	6.37e-06	ZNF782
OD	204019_s_at	2	218154	256341	1903	rs62114538:256116:G:T	37961	1.43e-12	-0.257275	3.95e-08	6.37e-06	SH3YL1
OD	243352_at	4	113344691	113345364	2460	rs7683596:113344431:T:G	-261	2.79e-11	0.56604	4.33e-08	6.96e-06	ALPK1
OD	238120_at	17	198356	202557	2162	rs3934766:200357:G:A	2000	3.72e-12	1.4193	4.58e-08	7.33e-06	RPH3AL
OD	223161_at	7	141356527	141366108	1862	rs3779086:141343087:C:T	-13441	6.66e-11	0.261275	4.64e-08	7.4e-06	KIAA1147
OD	235193_at	15	52948250	52949212	2878	kgp10627869	106	2.13e-13	-0.858476	4.93e-08	7.83e-06	FAM214A
OD	1554071_at	11	93116631	93171640	2622	rs374560834:93151510:A:C	34878	3.19e-11	0.792023	4.99e-08	7.84e-06	DEUP1
OD	219184_x_at	17	900377	905407	3811	rs7219458:906268:C:T	5890	1e-11	0.45844	4.99e-08	7.84e-06	TIMM22
OD	233732_at	7	30617130	30625588	2226	rs38493:30623542:G:A	6411	3.23e-14	-0.466194	4.99e-08	7.84e-06	LOC401320
OD	203507_at	17	7482983	7485426	2275	rs1133249:7475159:A:T	-7825	2.35e-11	0.586565	5.03e-08	7.87e-06	LOC101928634///SNORA67///CD68
OD	1556158_at	15	82555151	82577271	1488	rs372871664:82509715:A:G	-45437	1.23e-13	2.43004	5.21e-08	8.06e-06	SAXO2
OD	210136_at	18	74728109	74844739	4455	kgp998024	-5250	9.63e-12	-0.517203	5.21e-08	8.06e-06	MBP
OD	225429_at	9	127908851	127910911	1516	kgp12331053	-12298	7.1e-11	-0.266159	5.17e-08	8.06e-06	PPP6C
OD	240201_at	15	83663568	83664043	1852	rs2123157	372	3.06e-11	0.469663	5.4e-08	8.33e-06	C15orf40
OD	1560853_x_at	19	20451077	20607776	3803	kgp3163698	149928	5.95e-12	-0.670189	5.54e-08	8.52e-06	ZNF826P
OD	236430_at	16	69377148	69385672	1924	rs153060	404	7.09e-16	-0.931171	6.05e-08	9.27e-06	TMED6
OD	200700_s_at	7	6502269	6523700	2688	rs2347784:6524843:C:G	22573	1.46e-12	-0.333975	6.18e-08	9.4e-06	KDELR2
OD	235987_at	15	101087959	101088388	3795	rs36053285:101114640:T:C	26680	8.79e-13	-0.94639	6.16e-08	9.4e-06	PRKXP1
OD	210942_s_at	3	98451129	98512804	3294	rs34211178:98383562:G:A	-67568	7.85e-11	0.522805	6.24e-08	9.45e-06	ST3GAL6
OD	203115_at	18	55215536	55254020	3189	rs1062010	36	4.16e-11	0.561538	6.87e-08	1.03e-05	FECH
OD	228348_at	15	101109426	101110092	3749	rs4965320	15655	9.65e-12	0.326104	6.86e-08	1.03e-05	LINS1
OD	229851_s_at	11	93495001	93495508	2726	rs2510603:93488192:A:G	-6810	4.86e-11	0.337262	7.02e-08	1.05e-05	C11orf54
OD	219236_at	1	156213205	156215583	1546	kgp2305198	-4976	8.73e-11	0.514164	7.39e-08	1.1e-05	PAQR6
OD	213537_at	6	33035434	33041414	13734	6:33048689:G:A	13254	3.65e-12	-1.00726	7.86e-08	1.17e-05	HLA-DPA1
OD	226020_s_at	1	58946137	59004982	3099	rs7355166:58985750:G:A	39612	4.97e-11	-0.503099	8.07e-08	1.2e-05	OMA1///DAB1
OD	228529_at	7	117840621	117841875	2508	rs11543742:117834049:A:G	-6573	8.58e-11	0.464015	8.41e-08	1.24e-05	LSM8
OD	230619_at	1	150782188	150786618	1813	rs3768018:150723747:T:C	-58442	2.94e-11	0.417283	8.87e-08	1.31e-05	ARNT
OD	206526_at	22	45809609	45828296	3217	rs9614468:45830097:T:C	20487	4.41e-11	0.555671	9.29e-08	1.36e-05	RIBC2
OD	218624_s_at	19	59086856	59093619	1261	rs3794965	-17504	4.9e-11	-0.459586	9.77e-08	1.43e-05	CENPBD1P1
OD	218055_s_at	5	76728069	76788311	3052	rs335632	15	1.22e-24	-1.03352	9.84e-08	1.43e-05	WDR41
OD	1569847_at	15	57669343	57699480	2998	kgp9144516	21301	3.33e-11	0.549052	1.06e-07	1.54e-05	LOC101930349///LOC101930344///CGNL1
OD	202203_s_at	16	56395392	56401398	2880	rs2432536:56425813:T:C	30420	3.84e-11	-0.939772	1.08e-07	1.56e-05	AMFR
OD	220362_at	6	31082622	31107837	13218	kgp9399224	1547	5.73e-13	0.510717	1.08e-07	1.56e-05	PSORS1C1
OD	1558893_a_at	11	93063166	93170884	2558	kgp5780560	-46141	1.49e-11	-0.979662	1.09e-07	1.56e-05	DEUP1
OD	243389_at	12	11033563	11034032	3306	rs61928603:11311787:C:T	278223	8.17e-11	0.456495	1.11e-07	1.59e-05	PRH1-PRR4///PRR4///PRH1
OD	238937_at	19	37620139	37620652	1942	rs4254428	-35490	2.06e-10	0.474517	1.12e-07	1.6e-05	ZNF420
OD	232790_at	2	3606137	3609335	3388	rs35489637:3616123:C:A	9985	5.3e-11	-0.459685	1.14e-07	1.62e-05	RNASEH1-AS1
OD	1569378_at	12	1612303	1613590	3194	rs1985903:1610556:C:T	-1748	5.48e-11	0.589856	1.16e-07	1.64e-05	LINC00942
OD	201922_at	5	74063103	74072633	2594	rs16872231:74032116:G:A	-30988	6.64e-11	0.289385	1.22e-07	1.73e-05	NSA2
OD	1554121_at	11	43702264	43777086	2568	rs6485474:43868043:G:A	165778	8.95e-11	0.576723	1.27e-07	1.79e-05	HSD17B12
OD	226707_at	8	144656954	144660498	2593	kgp11966201	33877	1.48e-11	-0.513114	1.27e-07	1.79e-05	NAPRT
OD	228123_s_at	20	25275378	25370725	2883	rs2500430:25278963:A:G	3584	8.36e-11	0.364262	1.28e-07	1.8e-05	ABHD12
OD	223608_at	1	245133691	245251138	2737	rs61844237:245133662:G:C	-30	7.6e-11	-0.60491	1.29e-07	1.8e-05	EFCAB2
OD	209461_x_at	19	984347	994556	2572	rs62134171:997224:T:G	12876	4.95e-11	-0.318077	1.37e-07	1.89e-05	WDR18
OD	217104_at	15	80191188	80207598	3545	kgp5983250	15775	8.9e-13	-0.99091	1.36e-07	1.89e-05	ST20
OD	222597_at	22	21213324	21244559	2150	rs10483104	7408	4.07e-12	-0.800041	1.37e-07	1.89e-05	SNAP29
OD	200729_s_at	2	65454977	65497296	2788	kgp1639450	33260	7.22e-18	-0.53812	1.38e-07	1.89e-05	ACTR2
OD	224525_s_at	2	174937176	175111544	2284	rs11682068:174935806:A:G	-1371	8.01e-11	0.494656	1.38e-07	1.89e-05	OLA1
OD	222518_at	20	47538426	47653230	2943	rs6019544:47557013:C:G	18586	7.85e-11	0.39917	1.41e-07	1.93e-05	ARFGEF2
OD	215725_at	22	19033652	19034910	2307	rs5993480:19039706:G:T	6053	1.11e-11	0.532164	1.47e-07	2e-05	DGCR11
OD	226606_s_at	20	60768471	60777808	2975	rs2184161:60776275:A:G	7803	9.2e-12	-0.499709	1.47e-07	2e-05	MTG2
OD	203199_s_at	5	7869216	7901237	3351	rs326210:7857582:G:C	-11635	8.86e-11	0.707425	1.54e-07	2.09e-05	MTRR
OD	209472_at	1	89401461	89434405	2478	rs10754258:89447978:T:A	46516	1.3e-10	-0.19186	1.84e-07	2.49e-05	KYAT3
OD	232434_at	2	218148745	218464655	2765	rs75047804:218248087:C:T	99341	3.95e-14	0.818305	1.86e-07	2.51e-05	DIRC3
OD	220148_at	6	135238533	135271244	2295	rs11757577:135391465:G:A	152931	1.08e-10	-0.691545	1.91e-07	2.57e-05	ALDH8A1
OD	1556236_at	6	27369663	27371687	2846	kgp7672237	23525	1.51e-10	-0.568958	2.12e-07	2.84e-05	ZNF391
OD	1568646_x_at	19	22169529	22193721	3247	rs2522090:22131305:C:T	-38225	2.46e-10	0.831829	2.13e-07	2.84e-05	ZNF208
OD	208191_x_at	19	43696902	43709715	3360	rs4239517:43699914:G:T	3011	1.65e-10	1.34145	2.13e-07	2.84e-05	PSG4
OD	1552370_at	4	130014839	130034482	2544	rs280603:129915063:C:A	-99777	1.47e-10	0.452393	2.23e-07	2.96e-05	C4orf33
OD	223530_at	1	151745959	151762998	1762	rs11204887:151757587:T:C	11627	2.15e-10	0.362461	2.29e-07	3.02e-05	TDRKH
OD	225577_at	6	30259022	30294142	9746	rs261950	10538	2.02e-11	0.402191	2.3e-07	3.02e-05	HCG18
OD	232874_at	13	99501700	99503470	3250	rs9517464:99501700:T:A	-1	1.45e-10	0.784332	2.32e-07	3.05e-05	DOCK9
OD	203628_at	15	99192761	99503113	3325	rs1815009	311909	9.09e-11	0.675352	2.35e-07	3.08e-05	IGF1R
OD	209816_at	9	98205261	98269699	2164	rs357565:98205443:C:A	181	2.65e-10	0.915929	2.37e-07	3.09e-05	PTCH1
OD	238113_at	13	44716725	44722166	2445	rs12869383:44705441:G:A	-11285	2.83e-10	0.521551	2.42e-07	3.14e-05	SMIM2-AS1
OD	1554906_a_at	16	82197521	82203813	4424	rs12102917:82196808:G:A	-714	4.68e-11	0.836015	2.49e-07	3.24e-05	MPHOSPH6
OD	213437_at	4	71654628	71673476	2917	rs1043903	18024	3.36e-11	0.359649	2.56e-07	3.31e-05	RUFY3
OD	220123_at	2	114499460	114514197	2327	rs10200355:114453329:C:A	-46132	5.78e-13	0.751225	2.58e-07	3.32e-05	SLC35F5
OD	236467_at	8	564736	565212	4123	rs4735811:594398:G:C	29661	6.36e-12	-0.583067	2.66e-07	3.42e-05	ERICH1
OD	217633_at	21	33694464	33694879	2498	rs9979615:33693681:C:T	-784	9.7e-12	0.581469	2.78e-07	3.56e-05	URB1
OD	221882_s_at	16	421767	424403	2268	rs11648905:425298:G:T	3530	8.87e-11	-0.322294	2.81e-07	3.59e-05	TMEM8A
OD	236016_at	17	38781213	38781712	2582	rs8074179:38770965:C:G	-10249	1.5e-10	0.390557	2.85e-07	3.63e-05	SMARCE1
OD	212730_at	15	99645977	99675798	2921	kgp7443740	18196	1.07e-10	0.691707	2.91e-07	3.68e-05	SYNM
OD	225638_at	1	234508555	234519791	3193	rs10910420:234509259:G:C	703	3.03e-11	-0.229	2.9e-07	3.68e-05	COA6
OD	214686_at	19	9523273	9528586	2954	rs4804430:9423366:G:C	-99908	2.15e-10	-0.325528	3.02e-07	3.81e-05	ZNF266
OD	232239_at	10	91589312	91600618	3274	rs116168747:91579378:T:C	-9935	9.59e-11	0.914697	3.38e-07	4.26e-05	LINC00865
OD	235325_at	16	89598463	89604129	3823	rs6500424:89581589:G:C	-16875	1.38e-11	-0.31867	3.54e-07	4.45e-05	LOC101930112///SPG7
OD	240459_at	4	69178679	69179104	2246	rs10033058:69177408:C:G	-1272	9.17e-11	-0.475658	3.58e-07	4.48e-05	YTHDC1
OD	203223_at	17	5185592	5286706	3235	rs8081115:5281989:T:C	96396	4.33e-15	0.475747	3.66e-07	4.57e-05	RABEP1
OD	219843_at	1	46164382	46212133	1695	rs2991980:46056152:C:T	-108231	1.02e-09	-0.544438	3.68e-07	4.58e-05	IPP
OD	242554_at	11	68857485	68858413	2622	rs7107680:68859894:C:T	2408	1.18e-10	0.413599	3.69e-07	4.58e-05	TPCN2
OD	204332_s_at	4	178351922	178363608	2657	kgp12541133	10064	1.12e-10	-0.301897	3.71e-07	4.59e-05	AGA
OD	1555435_at	5	132239554	132299206	2035	rs11951542:132306035:A:G	66480	6.32e-17	0.869182	3.77e-07	4.65e-05	AFF4
OD	226351_at	1	46806396	46828564	2036	rs55939860:46886953:A:G	80556	4.31e-10	-0.390293	3.97e-07	4.88e-05	NSUN4
OD	232206_at	3	41288285	41746646	2230	rs4616614:41753648:T:G	465362	2.72e-10	0.509473	4.07e-07	4.99e-05	ULK4
OD	235931_at	2	208473838	208474360	2217	rs2709410:208513901:T:A	40062	1.23e-21	-1.29419	4.1e-07	5.02e-05	METTL21A
OD	1568971_at	14	60558929	60575499	1831	rs219295:60559832:T:G	902	6.53e-10	0.517975	4.17e-07	5.08e-05	PCNX4
OD	206112_at	7	117864958	117882737	2550	rs11543742:117834049:A:G	-30910	9.12e-10	0.567945	4.27e-07	5.19e-05	ANKRD7
OD	1557582_at	8	22483373	22489483	2352	rs4872527:22496048:G:A	12674	4.71e-11	0.376912	4.47e-07	5.42e-05	BIN3
OD	208911_s_at	3	58413750	58419541	2567	rs6800514:58358717:C:T	-55034	3.62e-10	0.199761	4.75e-07	5.75e-05	PDHB
OD	226929_at	1	11846500	11848891	2747	rs3818762:11851003:G:C	4502	2.87e-10	0.419199	4.82e-07	5.8e-05	MTHFR
OD	205934_at	2	198831299	199013048	1661	rs35062652:198927927:C:T	96627	7.75e-10	-0.612969	4.88e-07	5.86e-05	PLCL1
OD	220220_at	17	43592015	43596018	3243	rs142955985:43933790:G:T	341774	4.33e-10	-0.655428	5.05e-07	6.05e-05	LRRC37A2///LRRC37A4P
OD	230442_at	16	86566994	86567930	4706	rs16944719:86565187:A:T	-1808	6.07e-11	0.915548	5.25e-07	6.28e-05	MTHFSD
OD	209314_s_at	6	135282230	135376017	2211	rs4895434:135293365:G:A	11134	6.39e-11	-0.391581	5.31e-07	6.32e-05	HBS1L
OD	1562245_a_at	19	52956834	52962089	4000	19:52948972:T:G	-7863	2.81e-11	1.39171	5.42e-07	6.44e-05	ZNF578
OD	242834_at	4	68478369	68478781	2830	rs2627255:68549511:A:C	71141	2.17e-11	-0.598137	5.54e-07	6.57e-05	UBA6
OD	1554072_s_at	11	93116631	93171640	2622	kgp5780560	-99606	2.37e-12	-1.21215	5.58e-07	6.59e-05	DEUP1
OD	205770_at	8	30536962	30585329	2329	rs8191035:30537998:G:A	1035	4.28e-10	0.536918	5.67e-07	6.68e-05	GSR
OD	214136_at	10	74874114	74891581	1336	rs11000635:75145784:T:C	271669	2.45e-10	-0.717326	5.7e-07	6.69e-05	NUDT13
OD	202944_at	22	42454384	42466773	2040	rs5751204:42433801:C:T	-20584	4.6e-10	-0.295604	6.31e-07	7.39e-05	NAGA
OD	201580_s_at	20	7957994	8000443	2731	rs1058007	4133	3.33e-10	0.48037	6.46e-07	7.54e-05	TMX4
OD	33132_at	8	145618445	145634709	920	rs72697606:145611531:A:T	-6915	9.52e-10	-0.365677	6.66e-07	7.77e-05	MIR6849///MIR1234///MIR939///CPSF1
OD	225315_at	11	68658745	68671299	2347	rs11228386:68628553:G:A	-30193	3.12e-11	-0.415716	6.69e-07	7.77e-05	MRPL21
OD	227273_at	10	88686686	88687726	2350	rs7180:88687556:G:A	869	5.91e-10	0.230351	6.84e-07	7.93e-05	BMPR1A
OD	211104_s_at	11	76839315	76896041	2683	rs1893759:76894949:T:C	55633	4.09e-12	0.294511	7.07e-07	8.18e-05	MYO7A
OD	1552787_at	12	66696345	66731979	2452	rs1168290:66732458:A:C	36112	2.37e-10	-0.518689	7.18e-07	8.2e-05	HELB
OD	201123_s_at	17	7212931	7215179	2264	rs1054378:7215536:T:C	2604	1.87e-10	-0.857921	7.13e-07	8.2e-05	EIF5A
OD	209688_s_at	2	118673146	118674470	3160	rs7588590:118776587:C:A	103440	1.27e-10	0.190543	7.11e-07	8.2e-05	CCDC93
OD	221014_s_at	4	140374960	140397070	2123	rs13109567:140385322:G:C	10361	3.09e-10	-0.272214	7.18e-07	8.2e-05	RAB33B
OD	232602_at	20	44402850	44420554	2986	rs6104348:44423155:T:A	20304	3.4e-10	-0.420497	7.21e-07	8.2e-05	WFDC3
OD	235197_s_at	6	108362612	108363802	2053	rs9400195:108389532:T:C	26919	8.46e-10	0.393247	7.2e-07	8.2e-05	OSTM1
OD	231979_at	15	50659605	50661976	2826	rs2013885:50661882:T:C	2276	2.86e-10	0.67803	7.68e-07	8.71e-05	GABPB1-AS1
OD	201155_s_at	1	12040368	12073565	2422	rs28718032:12046880:C:T	6511	2.14e-10	-0.249514	7.88e-07	8.91e-05	MFN2
OD	226989_at	5	98131187	98132198	2580	rs2662256	162	9.33e-11	-0.686566	7.93e-07	8.95e-05	RGMB
OD	1562527_at	10	42846391	42863445	3163	rs7904791:42774626:T:C	-71766	7.43e-10	0.646373	7.99e-07	8.99e-05	LOC441666
OD	221990_at	2	113973573	113975132	2336	rs7578633:113978650:C:T	5076	5.18e-10	-0.295769	8.05e-07	9.04e-05	PAX8
OD	216716_at	9	136130562	136131068	3346	rs657152	8702	1.41e-10	0.447727	8.6e-07	9.62e-05	ABO
OD	206029_at	10	92671942	92681026	2621	rs371713505:92572046:G:A	-99897	6.92e-10	1.5192	8.66e-07	9.66e-05	ANKRD1
OD	1564175_at	3	75723563	75725776	2687	rs12636037:75853846:G:A	130282	8.9e-10	0.695156	9.02e-07	0.000100372	LINC00960
OD	240159_at	3	121643857	121644527	2527	rs2689291:121642556:G:A	-1302	5.27e-11	0.866048	9.25e-07	0.000102663	SLC15A2
OD	225397_at	15	40845007	40855227	1953	rs590046:40776434:T:C	-68574	6.79e-10	0.282927	1.02e-06	0.000113119	C15orf57
OD	1556187_at	19	2859559	2860482	3468	rs2534789:2867722:C:A	8162	1.35e-10	0.783174	1.04e-06	0.000114547	ZNF555
OD	243188_at	19	44352362	44353050	2597	rs10416116:44343736:C:A	-8627	1.28e-09	0.327389	1.05e-06	0.000115698	ZNF283
OD	221053_s_at	1	151744039	151762998	1759	rs868866:151761804:A:G	17764	2.72e-10	-0.486101	1.07e-06	0.000117214	TDRKH
OD	1555265_at	21	15646119	15710323	3581	rs2236001:15646405:C:A	285	1.6e-15	1.04236	1.07e-06	0.0001175	ABCC13
OD	1560915_at	7	34961079	34978807	3441	rs329272:35078006:G:A	116926	9.56e-10	-0.607677	1.1e-06	0.000120288	DPY19L1
OD	219226_at	17	37618291	37688519	2006	rs12948381:37571925:T:C	-46367	5.36e-13	-0.459127	1.12e-06	0.000121758	CDK12
OD	1553634_a_at	7	141404045	141438030	1936	rs11762219:141498467:T:C	94421	1.22e-09	0.721501	1.2e-06	0.000130984	WEE2-AS1
OD	1557165_s_at	3	47324448	47675240	1151	rs76558868:47496464:G:A	172015	1.13e-13	-0.932985	1.21e-06	0.00013137	KLHL18
OD	236519_at	9	72435835	72473095	2660	rs72723208:72418133:C:G	-17703	4.91e-10	1.04644	1.21e-06	0.00013137	C9orf135
OD	223471_at	12	70132682	70209478	3291	rs7971385:70199385:T:C	66702	9.75e-10	-0.245925	1.22e-06	0.000131372	RAB3IP
OD	229906_at	17	73110444	73110928	2526	rs1531564	-166	1.91e-10	0.320168	1.23e-06	0.000132609	ARMC7
OD	1564403_at	9	32566786	32568619	3233	rs584388:32530036:T:C	-36751	1.14e-09	0.40824	1.29e-06	0.000138828	GVQW1
OD	200962_at	2	101618754	101636221	2665	rs3739008	-6187	7.3e-10	-0.751961	1.3e-06	0.00013951	RPL31
OD	236813_at	10	99379152	99393248	2323	rs72641303:99373766:C:T	-5387	4.53e-14	1.47966	1.39e-06	0.000148056	MORN4
OD	201379_s_at	20	62496642	62522886	2890	rs7000	25823	8.09e-10	0.271366	1.39e-06	0.000148458	TPD52L2
OD	225446_at	21	40668362	40670456	3452	rs73221193:40554693:C:T	-113670	1.07e-09	0.43572	1.42e-06	0.000150688	BRWD1
OD	243287_s_at	6	108363006	108363499	2052	rs1123255:108397210:G:A	34203	1.52e-09	0.318522	1.49e-06	0.000157829	OSTM1
OD	226802_s_at	22	22662614	22664298	2265	rs62224964:22684298:A:G	21683	7.42e-10	-0.339659	1.51e-06	0.000159737	BMS1P20
OD	201639_s_at	8	145618449	145634709	920	rs72697606:145611531:A:T	-6919	3.98e-09	-0.368424	1.55e-06	0.000163263	MIR6849///MIR1234///MIR939///CPSF1
OD	206153_at	19	16024485	16045326	3944	rs12977401:16066093:C:T	41607	1.53e-10	-1.02512	1.58e-06	0.00016645	CYP4F11
OD	215110_at	10	81679933	81682874	3329	rs56122289:81746027:G:A	66093	3.52e-10	0.710796	1.6e-06	0.000167413	BMS1P21///MBL1P
OD	244741_s_at	19	56989518	57006803	3059	rs36147582:56991302:C:T	1783	6.71e-10	0.526995	1.6e-06	0.000167413	ZNF667-AS1
OD	222438_at	13	48649810	48669251	2650	rs1752129:48709414:C:T	59603	1.95e-09	0.727292	1.66e-06	0.000173596	MED4
OD	220930_s_at	13	44717286	44735393	2447	rs12869383:44705441:G:A	-11846	1.62e-09	0.550021	1.67e-06	0.00017368	SMIM2
OD	239186_at	6	2854890	2855331	3414	rs2252076	21690	9.15e-10	1.66132	1.72e-06	0.000178612	SERPINB9P1
OD	1569464_at	12	27677077	27790249	3133	rs2075376:27787553:T:C	110475	8.21e-11	-0.458882	1.75e-06	0.000181261	PPFIBP1
OD	211009_s_at	18	32870299	32888074	2144	rs7505349:32827221:A:G	-43079	1.63e-09	-0.32542	1.76e-06	0.000181645	ZNF271P
OD	230570_at	8	117654368	117654829	1837	rs17743459:117651586:A:G	-2783	5.59e-11	0.760338	1.8e-06	0.000185969	EIF3H
OD	219865_at	1	22352026	22357713	3364	rs2501281:22364958:A:C	12931	1.88e-10	-0.626041	1.84e-06	0.000189323	LINC00339
OD	217810_x_at	5	145492600	145522578	2391	rs35131794:145541415:A:G	48814	3.15e-11	0.241416	1.89e-06	0.000194479	LARS
OD	200719_at	5	133492081	133512689	2231	kgp11383175	-67278	3.16e-11	-0.429892	1.9e-06	0.000194695	SKP1
OD	220122_at	5	94042283	94224602	1894	rs10052066:93966749:A:T	-75535	1.28e-09	0.737063	1.9e-06	0.000194695	MCTP1
OD	206625_at	6	42664339	42690309	2122	rs9367162:42676827:G:A	12487	6.71e-11	0.724498	1.96e-06	0.000199551	PRPH2
OD	243260_x_at	8	10962760	10963151	3488	rs34069332:10962099:A:T	-662	4.44e-10	-0.313892	2.02e-06	0.000205058	XKR6
OD	218609_s_at	9	34329574	34343696	2371	rs3818830:34378999:A:T	49424	3.63e-10	0.487048	2.06e-06	0.000208917	NUDT2
OD	239642_at	8	6484009	6484908	5651	rs2246801:6484530:C:T	520	3.33e-12	-0.63683	2.1e-06	0.000212922	MCPH1-AS1///MCPH1
OD	235498_at	1	74648010	74663843	1841	rs496008:74675806:A:T	27795	2.4e-09	-0.696961	2.11e-06	0.000213197	LRRIQ3
OD	206777_s_at	22	25617384	25627824	2839	kgp11638601	255207	3.23e-11	0.900191	2.17e-06	0.000218722	CRYBB2P1///CRYBB2
OD	239065_at	12	49750315	49751329	1843	rs11169058	174321	1.71e-12	-0.884825	2.18e-06	0.000218722	DNAJC22
OD	76897_s_at	9	115968583	115969519	2818	rs4979220	-4782	7.9e-10	-0.533846	2.21e-06	0.000221286	FKBP15
OD	206043_s_at	16	84438032	84497606	5318	rs11149648:84393021:T:C	-45012	5.53e-10	0.714792	2.22e-06	0.000222141	ATP2C2
OD	1553202_at	10	70644555	70655209	2843	rs884181:70586459:T:C	-58097	1.47e-10	0.555786	2.24e-06	0.000223998	STOX1
OD	1562629_a_at	17	39133967	39143253	3106	rs7207196:39128033:C:T	-5935	4.18e-10	0.760412	2.32e-06	0.000230423	KRT40
OD	229943_at	13	50588732	50589344	2846	kgp2908548	3839	2.07e-09	-0.875495	2.32e-06	0.000230423	TRIM13
OD	1553674_at	1	74645599	74663873	1846	rs11806946	18109	7.49e-10	-0.483297	2.34e-06	0.000232297	LRRIQ3
OD	223802_s_at	16	24551672	24552502	2658	rs7196720	-17011	7.43e-10	-0.376518	2.49e-06	0.000245823	RBBP6
OD	220176_at	14	32030677	32329508	2548	rs10136892:32329381:T:C	298703	4.25e-10	0.34453	2.51e-06	0.000247688	NUBPL
OD	218340_s_at	4	68483542	68504797	2831	rs3188451:68483763:C:A	220	1.99e-09	-0.749578	2.57e-06	0.000252444	UBA6
OD	224681_at	7	2767738	2883875	3516	rs4722006	-2016	1.33e-09	0.272775	2.62e-06	0.000257393	GNA12
OD	209689_at	2	118673146	118674470	3160	rs7588590:118776587:C:A	103440	3.16e-10	0.26128	2.65e-06	0.000259583	CCDC93
OD	237169_at	9	117781853	117782356	3186	rs1757100:117865275:C:G	83421	1.43e-09	0.612963	2.68e-06	0.000261598	TNC
OD	203747_at	9	33441533	33447592	2842	rs12552656:33419730:T:C	-21804	2.84e-09	0.737529	2.69e-06	0.000262099	AQP3
OD	231135_at	2	239133756	239134219	3350	rs3754729:239150226:T:C	16469	4.45e-10	0.395763	2.71e-06	0.000263624	LOC151174
OD	209724_s_at	18	5289017	5296010	3018	rs9945680:5294323:G:A	5305	8.48e-10	-0.30045	2.82e-06	0.000273832	ZBTB14
OD	243610_at	9	72471499	72521148	2611	rs7866489:72447090:A:C	-24410	3.82e-09	1.40428	2.85e-06	0.000276398	C9orf135
OD	235979_at	5	40979905	40980469	2763	rs1078375	-2146	2.66e-11	0.897871	2.89e-06	0.000279501	C7
OD	1554853_at	4	108852722	108857763	2251	rs112053024:108852763:G:A	40	6.15e-13	2.5611	2.9e-06	0.000279792	CYP2U1
OD	220441_at	12	49742765	49745683	1827	rs11169058	181871	3.07e-09	-0.662344	2.93e-06	0.000281473	DNAJC22
OD	217905_at	10	121588971	121632266	2992	rs17680946:121584624:C:T	-4348	5.73e-11	-0.531861	3.05e-06	0.000292654	MCMBP
OD	227421_at	21	47706580	47717665	3440	rs914252:47719091:G:A	12510	3.76e-10	0.391096	3.12e-06	0.000298362	YBEY
OD	1557357_at	3	9391368	9438342	2456	rs1973243:9492276:T:C	100907	2.14e-09	0.323584	3.22e-06	0.000307466	THUMPD3-AS1
OD	213837_at	20	42157345	42180017	2696	rs6030681	-360770	4.89e-10	0.440272	3.25e-06	0.000310016	L3MBTL1
OD	235198_at	6	108362612	108363802	2053	rs2355204:108339202:G:C	-23411	4.03e-09	0.308899	3.28e-06	0.000312312	OSTM1
OD	225697_at	17	37688242	37691011	2166	rs8072297:37478048:A:T	-210195	9.92e-10	-0.353737	3.3e-06	0.000312795	CDK12
OD	210630_s_at	12	1021923	1058848	3004	rs10774464:922408:C:T	-99516	1.77e-09	-0.399409	3.35e-06	0.000316749	RAD52
OD	201529_s_at	17	1733320	1800943	2829	rs1131636	67868	3.18e-09	0.291858	3.37e-06	0.000318127	RPA1
OD	236424_at	20	34104519	34105360	2048	kgp1506576	-67655	5.78e-10	0.284733	3.39e-06	0.000319926	CEP250
OD	241510_at	3	146109149	146177747	3331	rs535344:146187258:C:T	78108	1.57e-09	-0.457049	3.52e-06	0.000330951	PLSCR2
OD	208875_s_at	3	196547241	196559518	2641	rs9109	9601	2.26e-09	-0.641136	3.55e-06	0.000332978	PAK2
OD	219169_s_at	6	155578796	155635618	2900	rs162981:155635585:A:C	56788	2.13e-09	0.238131	3.57e-06	0.000334016	TFB1M
OD	1558483_at	10	134145658	134166899	3345	rs76805118:134144739:G:A	-920	1.41e-09	0.625735	3.67e-06	0.00034251	LRRC27
OD	222687_s_at	11	76571978	76734831	2713	rs7109060:76624188:A:G	52209	1.89e-09	0.49798	3.71e-06	0.000346219	ACER3
OD	240261_at	17	53014992	53015350	2634	rs58542860:53095830:A:G	80837	5.85e-11	1.42182	3.76e-06	0.000349842	TOM1L1
OD	1555964_at	17	44630724	44634384	2178	rs4510068:44184828:G:T	-445897	8.9e-09	0.396841	3.82e-06	0.000354827	ARL17B///ARL17A
OD	1559827_at	3	75721432	75728453	2685	rs12636037:75853846:G:A	132413	9.73e-10	1.02351	3.89e-06	0.000360312	LINC00960
OD	236594_at	17	18147824	18148189	1313	rs2290507	-8736	4.05e-09	0.47583	4.1e-06	0.000378621	LLGL1
OD	33307_at	22	42908552	42915792	2758	kgp4251529	10701	2.62e-09	-0.551719	4.25e-06	0.000391722	RRP7A
OD	202225_at	17	1323982	1359522	3224	rs55812262:1336366:G:C	12383	5.06e-10	-0.34946	4.33e-06	0.000398356	CRK
OD	1559826_a_at	3	75721432	75728453	2685	rs12636037:75853846:G:A	132413	4.39e-09	1.09762	4.48e-06	0.000411586	LINC00960
OD	230091_at	7	104756177	104756731	1995	kgp12021460	-91299	3.46e-10	-0.220211	4.55e-06	0.000416805	SRPK2
OD	228314_at	1	90184144	90185091	2085	rs4658135:90193752:C:T	9607	5.12e-09	0.429233	4.66e-06	0.000426047	LOC101927933///LRRC8C
OD	1555964_at	17	44412869	44416528	2753	rs4510068:44184828:G:T	-228042	8.9e-09	0.396841	4.79e-06	0.000436697	ARL17B///ARL17A
OD	235507_at	8	52732722	52811514	3138	rs12678680	-64274	1.39e-10	0.51361	4.87e-06	0.000443358	PCMTD1
OD	215598_at	11	113240531	113242263	2634	rs754672	8604	4.57e-09	0.423056	4.9e-06	0.000445485	TTC12
OD	205739_x_at	7	64149732	64171404	3313	rs4718104:64172389:C:A	22656	1.06e-09	-0.367172	4.95e-06	0.000448934	ZNF107
OD	230110_at	1	85391265	85395365	3025	rs11804248:85460912:C:A	69646	4.32e-09	0.527989	4.99e-06	0.000451564	MCOLN2
OD	213355_at	3	98451159	98514689	3294	rs34211178:98383562:G:A	-67598	4.71e-09	0.395544	5.06e-06	0.000456453	ST3GAL6
OD	204576_s_at	16	3551018	3587998	2061	rs12933120	83727	2.65e-09	-0.417752	5.07e-06	0.000456454	CLUAP1
OD	239929_at	1	205797152	205797771	2147	rs823096:205679887:G:T	-117266	3.57e-09	-1.11308	5.08e-06	0.000456454	PM20D1
OD	202937_x_at	22	42905032	42916101	2761	kgp4251529	14221	3.2e-09	-0.559527	5.13e-06	0.000459462	RRP7A
OD	218746_at	12	6561272	6571460	2403	rs2243750:6567787:T:C	6514	3.4e-09	0.36281	5.13e-06	0.000459462	TAPBPL
OD	220067_at	15	42140344	42186275	2456	rs28547280:42202647:T:C	62302	4.39e-09	-0.330164	5.2e-06	0.000464447	SPTBN5
OD	39249_at	9	33441533	33447571	2842	rs12552656:33419730:T:C	-21804	5.99e-09	0.807643	5.62e-06	0.000501202	AQP3
OD	226521_s_at	4	84382085	84406256	2371	rs144237623:84403178:G:T	21092	1.9e-12	-0.60583	5.84e-06	0.000519366	FAM175A
OD	214077_x_at	17	15690387	15692117	2310	rs28410114:15693572:C:T	3184	1.56e-09	-0.299427	5.89e-06	0.000522491	MEIS3P1
OD	202937_x_at	22	42956191	42978316	2853	kgp4251529	-36938	3.2e-09	-0.559527	5.94e-06	0.000526177	RRP7A
OD	232969_at	19	48706404	48722201	3243	rs3014:48706528:T:C	123	1.57e-09	0.538447	6.13e-06	0.000541352	CARD8
OD	227154_at	1	18434243	18704977	2956	kgp2845164	41840	3.54e-09	0.882256	6.25e-06	0.000551555	IGSF21
OD	232243_at	8	6503575	6506026	5548	rs1057091	-3032	2.11e-09	0.478791	6.38e-06	0.000561121	MCPH1
OD	229596_at	12	96361621	96362370	3298	rs7955450:96337183:A:G	-24439	3.49e-09	-0.595356	6.79e-06	0.000596393	AMDHD1
OD	233020_at	1	145113534	145115629	232	rs56123200:145094584:T:C	-18951	2.65e-08	-0.518597	6.88e-06	0.000602692	SEC22B
OD	219146_at	17	29226003	29233253	1570	rs9904753:29167235:A:C	-58769	1.74e-08	-0.335684	7.2e-06	0.000629432	TEFM
OD	236321_at	4	15691492	15692070	2834	rs6815254	565	3.47e-09	-0.696687	7.22e-06	0.000630046	FAM200B
OD	225833_at	7	6029811	6474487	3277	rs13235365:6456091:C:T	426279	6.68e-09	0.481717	7.24e-06	0.000630577	DAGLB
OD	215973_at	6	29892368	29893863	10758	rs409632:29894851:C:A	2482	1.01e-09	0.456574	7.71e-06	0.000670142	HCG4B
OD	200914_x_at	14	56046963	56151297	3206	kgp5434828	104639	3.29e-09	-0.235771	8.05e-06	0.000697962	KTN1
OD	1558859_at	7	30608103	30614291	2219	rs38486:30612447:T:C	4343	1.16e-10	0.593354	8.64e-06	0.0007476	LOC101928623///LOC401320
OD	1559005_s_at	9	17135037	17299239	3740	rs7035386:17246443:G:T	111405	4.12e-09	-0.644618	8.66e-06	0.000748304	CNTLN
OD	244700_at	9	101985116	101985615	2011	rs80256516:102000828:T:A	15711	3.55e-13	-1.1387	8.7e-06	0.00074984	SEC61B
OD	223630_at	7	156431254	156433116	3504	kgp7533372	14790	4.6e-09	-0.511256	8.73e-06	0.000750744	C7orf13
OD	212613_at	6	26376443	26378548	3039	rs9393735	205883	1.5e-12	-0.879793	8.82e-06	0.000757593	BTN3A2
OD	236459_at	2	46070133	46072897	3208	rs4245804	32212	6.8e-09	0.518294	8.9e-06	0.000762801	PRKCE
OD	238029_s_at	2	230899689	230900173	2513	rs62190343:230996093:G:A	96403	9.82e-09	0.909747	8.95e-06	0.000765414	SLC16A14
OD	215432_at	16	20634556	20648773	2454	rs2201664:20623549:G:A	-11008	9.64e-09	0.536567	9.13e-06	0.000779008	ACSM1
OD	231420_at	19	38874991	38877399	2761	rs77003470:38983534:C:A	108542	7.66e-09	0.35321	9.17e-06	0.000779113	GGN
OD	241014_at	1	152337742	152338144	2210	rs55879323:152168740:C:T	-169003	7.86e-09	-0.574233	9.15e-06	0.000779113	FLG-AS1
OD	208740_at	13	21714680	21723221	2896	kgp8396492	4723	9.52e-09	-0.214581	9.56e-06	0.000810839	SAP18
OD	1555892_s_at	9	123605343	123607825	1681	rs12684934:123593159:C:T	-12185	2.07e-08	0.425005	9.59e-06	0.000812068	PSMD5-AS1
OD	215890_at	5	150639359	150646816	3241	kgp7977356	7376	4.94e-10	0.477876	9.63e-06	0.000813375	GM2A
OD	204143_s_at	18	674000	712523	3243	rs2847153	-12354	3.82e-09	0.352464	9.81e-06	0.000827622	ENOSF1
OD	226486_at	2	242026510	242028424	3286	rs13402596:242058253:C:A	31742	5.57e-09	-0.537815	1e-05	0.000845414	MTERF4
OD	219008_at	2	20884817	21022827	2590	rs10170771	-1602	2.95e-09	-0.332115	1.01e-05	0.000851921	LDAH
OD	202259_s_at	13	33091030	33112919	2166	rs2022381:33039231:G:T	-51800	3.89e-10	0.378765	1.03e-05	0.000862081	N4BP2L2
OD	233540_s_at	9	123151152	123177373	1376	rs7037806:123151125:G:T	-28	3.69e-12	-0.45905	1.03e-05	0.000862081	CDK5RAP2
OD	1562777_at	7	64464046	64467121	2927	rs12533804:64479658:G:A	15611	1.07e-08	0.706201	1.04e-05	0.000867382	ERV3-1
OD	223652_at	10	104629272	104661656	2130	rs11191401	-55870	1.7e-08	-0.584961	1.04e-05	0.000867382	AS3MT
OD	244193_at	12	49745522	49746227	1831	rs11169058	179114	3.27e-09	-0.49097	1.04e-05	0.000867382	DNAJC22
OD	207631_at	17	41277626	41297130	1574	rs10445317:41252612:T:A	-25015	6.61e-09	-0.268167	1.08e-05	0.000894572	NBR2
OD	1558371_a_at	8	590218	593764	4239	rs1669711:591149:T:C	930	5.33e-14	-0.664505	1.14e-05	0.000948249	ERICH1
OD	222801_s_at	7	66767639	66786513	4341	rs956523	64786	5.55e-09	-0.299419	1.15e-05	0.000950395	STAG3L4
OD	214924_s_at	3	42201672	42251903	2795	rs7639125:42210922:G:A	9249	1.01e-11	0.380524	1.2e-05	0.000989544	TRAK1
OD	225553_at	14	54890278	54893465	2323	rs3204303	100	1.09e-10	0.422858	1.21e-05	0.000997194	CNIH1
OD	216992_s_at	7	126078745	126883273	2773	rs4490777:126019317:C:G	-59429	2.59e-08	-0.679372	1.22e-05	0.00100076	GRM8
OD	243887_at	2	99815545	99816028	2192	rs12999417:99865548:G:A	50002	2.35e-08	0.306821	1.28e-05	0.00104766	MRPL30
OD	228816_at	5	81575280	81614622	2298	rs226202	-3612	7.18e-09	0.465636	1.29e-05	0.00105796	ATP6AP1L
OD	236900_x_at	1	45959539	45960505	1713	rs4660862:45955056:C:T	-4484	2.98e-08	0.329644	1.29e-05	0.00105796	CCDC163
OD	1560814_a_at	15	40823539	40857191	1965	rs17673703:40848351:G:A	24811	4.7e-09	-0.509836	1.33e-05	0.00108372	C15orf57
OD	238103_at	4	165675443	165722774	3671	rs10006449:165682010:A:G	6566	4.76e-10	-1.39703	1.33e-05	0.00108372	LINC01207
OD	233013_x_at	10	28811928	28813432	3343	rs2790430	-24135	9.75e-09	0.309837	1.33e-05	0.00108449	WAC-AS1
OD	230639_at	7	8301854	8302451	3931	rs9472	429	4.72e-09	-0.475155	1.34e-05	0.00108873	ICA1
OD	224495_at	17	8076554	8079673	2162	rs2518023	-19949	1.32e-08	0.567723	1.36e-05	0.00110073	TMEM107
OD	201949_x_at	1	19665268	19812109	3207	rs6889:19665497:A:C	228	7.83e-11	-0.231823	1.37e-05	0.00110813	CAPZB
OD	232973_at	10	129204335	129207168	3833	kgp11984436	607	9.72e-09	0.365544	1.37e-05	0.00110813	DOCK1
OD	211106_at	6	44777053	45345690	3174	rs2396326:44760519:C:T	-16535	1.78e-08	0.436854	1.4e-05	0.00112372	SUPT3H
OD	1561425_a_at	19	37464114	37471218	2038	rs8112709:37437010:G:A	-27105	1.05e-09	0.577702	1.4e-05	0.0011269	ZNF568
OD	1558459_s_at	7	30555924	30602441	2192	rs38493:30623542:G:A	67617	8.45e-10	0.579115	1.43e-05	0.00114634	LOC101928623///LOC401320
OD	1569108_a_at	3	48282589	48329076	999	rs7617773	-89075	9.74e-09	-0.353368	1.44e-05	0.00115079	ZNF589
OD	208237_x_at	7	87563734	87825856	1635	rs12535312:87725307:G:A	161572	2.14e-08	-0.442955	1.44e-05	0.00115079	ADAM22
OD	217843_s_at	13	48650715	48669238	2650	kgp1120036	-205694	5.14e-09	-0.446433	1.45e-05	0.00115079	MED4
OD	218940_at	14	50575355	50583297	1974	rs12896684:50579651:A:C	4295	1.5e-08	-0.224489	1.45e-05	0.00115079	VCPKMT
OD	225158_at	3	158383186	158410361	2827	rs115483681:158289870:G:A	-93317	6.16e-13	-0.431032	1.45e-05	0.00115079	GFM1
OD	206874_s_at	10	105726992	105788991	2110	rs805670:105738868:C:T	11875	3.26e-09	-0.222556	1.46e-05	0.00115531	SLK
OD	212114_at	12	74931608	74935232	2855	rs2605375	8775	2.82e-10	-0.228701	1.47e-05	0.00116324	ATXN7L3B
OD	242574_at	9	115968583	115973867	2818	rs4979220	-4782	9.14e-09	-0.343284	1.51e-05	0.00119413	FKBP15
OD	1560238_at	19	37742827	37754505	1900	rs12462708	54750	3.02e-08	0.786611	1.53e-05	0.00120417	LINC01535
OD	1557826_at	12	11700963	11717345	2932	rs67471783:11351211:A:C	-349753	1.17e-08	0.532568	1.53e-05	0.00120419	LINC01252
OD	218272_at	22	46663904	46689905	3418	rs7285629:46692203:T:C	28298	2.4e-12	0.485504	1.54e-05	0.00120949	TTC38
OD	243477_at	5	81550678	81551213	2269	rs2406909:81276087:T:C	-274592	1.64e-08	0.388856	1.54e-05	0.00120956	ATG10
OD	201181_at	1	110091300	110136975	1933	rs6663547:110114229:T:G	22928	2.08e-08	-0.437155	1.58e-05	0.00123368	GNAI3
OD	216929_x_at	9	136130562	136131068	3346	rs657152	8702	1.04e-08	0.249225	1.59e-05	0.00124339	ABO
OD	225246_at	4	26862564	27027010	2016	kgp2594290	108578	1.37e-08	0.373577	1.59e-05	0.00124339	STIM2
OD	203830_at	17	30658614	30669184	1691	rs1019152:30659006:T:A	391	1.35e-08	-0.329232	1.6e-05	0.0012461	C17orf75
OD	243829_at	7	140533771	140534187	2093	rs1267641:140480063:A:T	-53709	2.76e-09	-0.495191	1.62e-05	0.00126058	BRAF
OD	218125_s_at	8	27590834	27630170	3012	rs11778467:27582194:A:G	-8641	1.27e-08	0.200576	1.63e-05	0.00126204	CCDC25
OD	1559441_s_at	4	187109971	187112644	3902	rs2036912	-10929	4.98e-09	-0.592676	1.66e-05	0.00128194	FLJ38576
OD	1559871_s_at	8	11203257	11204999	3700	rs2293860	16128	3.28e-10	0.634913	1.7e-05	0.00131259	LOC100129129
OD	233823_at	4	17633710	17782948	2523	rs34851635:17647912:C:T	14201	1.85e-08	-0.514116	1.71e-05	0.00132028	FAM184B
OD	218857_s_at	11	62123795	62160062	2120	rs17157227:62169772:C:T	45976	4.66e-09	0.593125	1.73e-05	0.00133503	ASRGL1
OD	230937_at	6	31362083	31362508	12400	rs2844542	-14810	1.12e-09	-0.809581	1.75e-05	0.00134372	LOC101929072///LOC285835
OD	205288_at	1	100818155	100985833	2407	kgp944553	-15757	1.82e-08	0.313517	1.81e-05	0.00138791	CDC14A
OD	201093_x_at	5	218446	256792	2519	rs10050994:239211:C:A	20764	1.4e-08	0.306346	1.82e-05	0.00139512	SDHA
OD	206654_s_at	5	89770725	89808125	1942	rs10514327:89806265:G:A	35539	2.7e-08	0.347103	1.83e-05	0.00140191	POLR3G
OD	1556188_a_at	19	2859559	2860482	3468	rs1883036:2863801:C:A	4241	6.33e-09	0.487925	1.85e-05	0.0014117	ZNF555
OD	1569723_a_at	16	89894954	89913561	2836	rs35506335:89869564:G:A	-25391	1.52e-09	1.70601	1.85e-05	0.0014117	SPIRE2
OD	227732_at	7	105245218	105516945	2393	rs6949597	3901	4.45e-10	-0.490313	1.88e-05	0.00142899	ATXN7L1
OD	1558484_s_at	10	134145658	134166899	3345	rs7090409:134164622:C:T	18963	2.54e-11	0.697657	1.89e-05	0.00143248	LRRC27
OD	221052_at	1	151744039	151762998	1759	rs3923394:151748425:C:A	4385	3.29e-08	0.41586	1.97e-05	0.00149589	TDRKH
OD	1557309_at	1	197703138	197744556	1716	rs6682968:197608612:C:T	-94527	4.72e-08	-0.49394	1.99e-05	0.00150295	DENND1B
OD	226565_at	17	38975393	38991337	2840	rs17474883	25916	1.13e-08	0.330889	2e-05	0.00150998	TMEM99
OD	227626_at	6	52271707	52272573	2892	rs474848	325	1.59e-08	-0.548867	2.04e-05	0.00153947	PAQR8
OD	238448_at	2	75883714	75885202	3471	rs34827428:75876190:T:G	-7525	6.49e-09	0.348018	2.06e-05	0.0015495	MRPL19
OD	223787_s_at	3	14693287	14713051	2920	rs6804489:14717160:A:G	23872	1.73e-08	-0.306887	2.06e-05	0.00155007	CCDC174
OD	1555900_at	16	23687936	23689364	2627	rs40076:23692405:A:G	4468	2.07e-08	0.26725	2.07e-05	0.00155045	DCTN5
OD	238567_at	2	223339415	223423777	2649	rs56136232:223403782:A:T	64366	2.77e-08	-0.391512	2.16e-05	0.00161371	SGPP2
OD	219690_at	19	36230150	36233351	2101	rs62109457:36240725:G:A	10574	6.14e-11	-0.4983	2.17e-05	0.00161895	IGFLR1
OD	240806_at	3	23965394	23965865	2689	rs62255317:23936649:C:A	-28746	2.75e-08	0.322339	2.26e-05	0.00168146	RPL15
OD	226996_at	2	30864000	30867091	3106	rs829636:30737801:T:G	-126200	1.7e-08	0.207932	2.26e-05	0.00168527	LCLAT1
OD	227197_at	3	153975014	153975614	2787	rs1470666	-143726	3.93e-08	-0.500254	2.28e-05	0.00169525	ARHGEF26
OD	214097_at	20	60962104	60963576	2965	rs6089356	1389	1.4e-08	-0.314442	2.34e-05	0.00173893	RPS21
OD	227711_at	12	54849608	54867383	2474	rs12318029:54839536:A:G	-10073	5.48e-20	1.82271	2.45e-05	0.00181013	GTSF1
OD	231976_at	15	101110102	101142386	3749	rs36053285:101114640:T:C	4537	8.32e-09	0.367899	2.45e-05	0.00181013	LINS1
OD	213832_at	1	112313283	112314769	3105	rs11588747:112470474:T:C	157190	1.8e-08	0.450264	2.47e-05	0.00182096	KCND3
OD	222354_at	1	160964995	160965626	2825	rs61803665:160965335:G:A	339	5.91e-09	-0.643256	2.48e-05	0.00182519	F11R
OD	235057_at	20	33096469	33098314	1225	rs73106933:33287425:T:C	190955	8.78e-08	0.527733	2.5e-05	0.0018357	ITCH
OD	218884_s_at	4	44680482	44701202	3589	rs6831166:44630977:C:T	-49506	2.32e-08	0.448822	2.51e-05	0.00184212	GUF1
OD	213902_at	8	17924271	17941560	5408	rs10112857:17917888:C:T	-6384	1.54e-08	0.295848	2.55e-05	0.00186531	ASAH1
OD	218142_s_at	3	3192204	3221365	4242	rs2630819	-15904	5.04e-09	0.234261	2.55e-05	0.00186531	CRBN
OD	230641_at	7	8301854	8302451	3931	rs9472	429	1.4e-08	-0.495436	2.55e-05	0.00186531	LOC100505938
OD	229720_at	9	33252468	33252925	3016	rs16919130:33265405:C:G	12936	1.08e-08	0.707064	2.59e-05	0.00188652	BAG1
OD	243976_at	1	145691853	145692898	360	rs10399658	-5417	1.3e-07	0.262128	2.69e-05	0.00195823	RNF115
OD	229738_at	12	124417983	124420629	2882	rs114686409:124400120:G:A	-17864	5.23e-09	0.654215	2.75e-05	0.00199734	DNAH10
OD	222906_at	1	213031596	213070198	2693	rs12036853:213078181:A:T	46584	2.91e-08	0.345669	2.76e-05	0.00200172	FLVCR1
OD	221499_s_at	20	57226337	57254556	2500	kgp11703870	9036	1.2e-08	-0.567374	2.82e-05	0.00203905	STX16
OD	221125_s_at	3	178960551	178968832	2386	rs9838117	-8045	2.88e-08	0.35625	2.83e-05	0.0020442	KCNMB3
OD	239854_at	22	50989541	50994836	2597	rs78789402:51001271:G:A	11729	2.31e-10	0.867432	2.83e-05	0.0020442	SYCE3
OD	224518_s_at	19	9434927	9454521	2997	kgp1922444	-56	3.65e-09	-0.505524	2.85e-05	0.00205151	ZNF559
OD	243550_at	9	14617024	14617487	3276	rs10961605:14596967:G:A	-20058	1.1e-08	0.63098	2.89e-05	0.00207883	ZDHHC21
OD	201623_s_at	2	136664808	136743087	1828	rs3769012:136556480:G:A	-108329	2.06e-08	0.245066	2.92e-05	0.00209416	DARS
OD	1559861_at	9	97317400	97330409	2667	rs472828:97306146:T:C	-11255	6.76e-09	0.674453	3.01e-05	0.0021602	PCAT7
OD	206957_at	2	241816329	241819919	3354	kgp8334108	-51250	2.2e-09	-1.07955	3.04e-05	0.00217596	AGXT
OD	231996_at	4	40104526	40157017	2834	rs1704154:40108750:C:T	4223	4.2e-09	-0.459535	3.05e-05	0.00217746	N4BP2
OD	243426_at	18	5239381	5239858	3066	rs68113757:5240850:A:G	1468	1.72e-08	-0.491501	3.09e-05	0.00220146	LINC00667
OD	226665_at	2	61412431	61414282	1923	kgp7863394	63145	1.23e-08	-0.861677	3.13e-05	0.00222985	AHSA2
OD	242519_at	5	42801610	42802536	2492	rs201548953:42739041:C:T	-62570	4.44e-08	0.618772	3.16e-05	0.00224238	CCDC152
OD	222048_at	22	25855425	25857635	2809	rs997873:25878282:C:G	22856	7.6e-12	-0.848089	3.18e-05	0.00225245	CRYBB2P1
OD	228155_at	10	81807504	82192753	3301	rs11202759:82153195:G:A	345690	2.94e-10	-0.331353	3.21e-05	0.00227536	FAM213A
OD	227418_at	11	105878628	105880189	2109	rs1939826:105836960:A:G	-41669	3.74e-08	0.375709	3.22e-05	0.00227561	MSANTD4
OD	216526_x_at	6	31236525	31239870	12992	rs1130935:31237767:T:C	1241	2.75e-09	0.269715	3.23e-05	0.00227922	HLA-C
OD	210697_at	19	22235348	22272730	3287	rs56138218:22279031:G:A	43682	3.48e-08	0.721284	3.28e-05	0.00231158	ZNF257
OD	219147_s_at	9	77676115	77703098	2970	rs10869495	23783	1.14e-09	-0.279509	3.29e-05	0.00231158	NMRK1
OD	230835_at	19	35978225	35981358	2381	rs8107732:35993919:A:T	15693	1.87e-08	0.711241	3.34e-05	0.00234343	KRTDAP
OD	219988_s_at	1	45098012	45117395	1755	rs2822	19287	3.96e-08	0.173703	3.4e-05	0.00238626	RNF220
OD	228711_at	10	38409489	38410679	3203	rs2505204:38471597:G:T	62107	5.89e-08	-0.250619	3.48e-05	0.00243703	LOC101929740///ZNF37A
OD	236211_at	17	80612819	80613255	3200	rs11105	2470	3.08e-08	-0.472188	3.5e-05	0.00244905	RAB40B
OD	241859_at	2	199013964	199014617	1666	rs35062652:198927927:C:T	-86038	8.96e-09	-0.522886	3.53e-05	0.00246576	PLCL1
OD	1554795_a_at	1	16083138	16111837	2810	kgp9877175	26530	4.21e-08	-0.701328	3.54e-05	0.00246827	FBLIM1
OD	213112_s_at	5	179263961	179265078	3000	rs269449:179261592:G:A	-2370	2.6e-08	-0.315865	3.63e-05	0.00252095	SQSTM1
OD	239477_at	3	19920963	19924186	2660	kgp8693941	67473	4.9e-08	0.648295	3.63e-05	0.00252095	EFHB
OD	239313_at	7	30589935	30601265	2222	rs38486:30612447:T:C	22511	6.95e-09	0.559644	3.65e-05	0.00252673	LOC101928623///LOC401320
OD	1554053_at	9	94841342	94877667	3032	rs73522929:94741570:T:C	-99773	5.45e-11	-1.1235	3.66e-05	0.00253043	SPTLC1
OD	209788_s_at	5	96110187	96143612	2918	rs28096	-944	3.13e-08	-0.490833	3.72e-05	0.00256468	ERAP1
OD	229250_at	11	68816364	68856134	2550	rs7107680:68859894:C:T	43529	2.18e-08	-0.345746	3.72e-05	0.00256468	TPCN2
OD	239385_at	3	100461100	100461745	2464	rs2170486:100479737:A:T	18636	4.92e-08	0.655114	3.81e-05	0.00262584	TFG
OD	213656_s_at	14	104166258	104167881	2782	rs11624505:104102777:G:A	-63482	5.75e-08	-0.230521	3.89e-05	0.00267093	KLC1
OD	235844_at	1	114242889	114243474	2133	rs7514649:114079822:G:A	-163068	4.81e-08	0.578345	3.95e-05	0.00271329	PHTF1
OD	215987_at	4	160279264	160281302	2627	rs6831016:160183530:G:C	-95735	6.27e-08	0.346392	4.02e-05	0.00275488	RAPGEF2
OD	1558486_at	19	21579967	21581762	3611	kgp2891090	38661	8.55e-09	-0.69492	4.05e-05	0.00277408	ZNF493
OD	224668_at	20	43991700	43997849	2825	rs6104135:44009890:T:A	18189	8.52e-08	-0.299933	4.11e-05	0.00280457	SYS1
OD	216595_at	12	49747460	49749811	1833	kgp7176939	52139	1.4e-09	-0.985115	4.18e-05	0.00284898	FAM186A
OD	235172_at	15	50653887	50654969	2824	rs35453213:50624852:T:A	-29036	4.63e-08	-0.817875	4.25e-05	0.0028911	GABPB1-AS1
OD	38290_at	5	176793943	176799597	1599	rs56235845:176798040:T:G	4096	4.77e-08	-0.384601	4.27e-05	0.00290532	RGS14
OD	235529_x_at	20	35518624	35519180	1389	rs13044214:35606037:G:A	87412	8.68e-08	-0.474661	4.28e-05	0.00290705	SAMHD1
OD	228075_x_at	6	155578684	155582018	2900	rs7747506:155627230:G:A	48545	3.2e-08	0.245665	4.32e-05	0.00293022	TFB1M
OD	227724_at	10	81525513	81586327	3332	rs17882981:81326053:G:C	-199461	4.95e-08	0.528081	4.46e-05	0.00301618	NUTM2B-AS1///NUTM2A-AS1
OD	236241_at	17	6552447	6553090	3289	rs4796514:6475090:T:C	-77358	2.46e-08	0.434814	4.5e-05	0.00303835	MED31
OD	219874_at	3	124801996	124870059	3209	rs593358:124928624:G:A	126627	4.54e-08	-0.309099	4.51e-05	0.00303908	SLC12A8
OD	1557369_a_at	3	62936145	63110738	3352	rs59515074:62941916:G:T	5770	7.45e-09	0.540733	4.52e-05	0.00304652	LINC00698
OD	1559188_x_at	15	101091872	101093814	3793	rs36053285:101114640:T:C	22767	2.4e-08	-0.547978	4.54e-05	0.00305153	PRKXP1
OD	229307_at	3	15822943	15839579	2746	rs11128758:15849330:G:A	26386	3.03e-08	-0.878464	4.63e-05	0.00310748	ANKRD28
OD	202116_at	11	65101354	65120451	1675	rs629710	7878	4.79e-11	-0.330791	4.66e-05	0.00312548	DPF2
OD	216309_x_at	8	143739805	143747183	3380	rs12546978:143750205:T:A	10399	1.7e-08	0.280557	4.7e-05	0.00314647	JRK
OD	210379_s_at	2	171849999	172017091	2390	rs2723241:171892670:G:A	42670	3.85e-08	0.4685	4.75e-05	0.00317153	TLK1
OD	243456_at	11	7037050	7041487	3465	rs2857931:7020123:T:G	-16928	6.33e-09	-0.491555	4.93e-05	0.00329004	ZNF214
OD	223551_at	6	123038704	123047037	2814	rs17677775:123049145:C:T	10440	4.75e-08	0.351191	5e-05	0.00332818	PKIB
OD	230077_at	3	195392872	195393649	2625	rs151127577:195331803:G:A	-61070	1.58e-08	1.68406	5.02e-05	0.00333672	SDHAP2///SDHAP1///LOC220729///SDHA
OD	1555509_a_at	19	6426049	6433790	2984	rs8102808:6428732:A:T	2682	3.46e-08	0.197	5.12e-05	0.00340189	SLC25A41
OD	1559186_at	15	101091872	101093814	3793	rs36053285:101114640:T:C	22767	2.95e-08	-0.630382	5.14e-05	0.00340837	PRKXP1
OD	219249_s_at	17	39973307	39979465	1947	rs57672173:39993485:C:T	20177	9.82e-08	-0.59551	5.26e-05	0.00347617	FKBP10
OD	231872_at	8	86020896	86058466	1660	rs7829050:86051394:A:T	30497	1.16e-07	-0.314822	5.26e-05	0.00347617	LRRCC1
OD	233557_s_at	16	77224865	77233541	4560	rs8398:77233338:C:T	8472	2.07e-08	-0.286387	5.27e-05	0.00347851	MON1B
OD	229193_at	17	48830864	48831610	2266	rs72839274:48817205:C:A	-13660	7.27e-08	1.21755	5.29e-05	0.00348503	LUC7L3
OD	215242_at	1	172362273	172413223	2018	kgp5749155	-30086	6.41e-08	-0.616053	5.32e-05	0.00349836	PIGC
OD	219394_at	17	76374729	76420640	3091	rs7225914:76408369:G:A	33639	4.13e-09	0.286258	5.35e-05	0.00351551	PGS1
OD	226125_at	5	478317	481007	2930	rs79060451:469379:A:G	-8939	6.91e-08	0.461012	5.42e-05	0.00355437	LOC100288152
OD	209750_at	3	23986764	24020245	2688	rs9863605:24026423:T:C	39658	3.03e-11	-0.602555	5.53e-05	0.00362281	NR1D2
OD	222437_s_at	2	86731631	86790518	2134	rs10201590:86816501:A:G	84869	1.28e-07	0.251666	5.55e-05	0.00363052	RNF103-CHMP3///CHMP3
OD	220444_at	19	7069720	7083589	3297	rs2967647:7087002:C:G	17281	5.97e-10	-0.502068	5.58e-05	0.00364385	ZNF557
OD	219003_s_at	6	96034629	96055594	2647	rs2613562:95888417:C:G	-146213	6.89e-08	0.396624	5.72e-05	0.00372822	MANEA
OD	238550_at	10	70103611	70104173	2685	rs7910016:70103272:G:C	-340	9.2e-08	0.404715	5.75e-05	0.00373855	RUFY2
OD	228992_at	4	17626559	17627251	2527	rs2315552:17627294:A:G	734	8.56e-10	-0.255708	5.85e-05	0.00379795	MED28
OD	220341_s_at	5	179264275	179269020	3001	rs269449:179261592:G:A	-2684	2.86e-08	-0.337328	5.93e-05	0.00384573	C5orf45
OD	228974_at	19	53741848	53743720	3967	rs59864002:53772946:A:G	31097	1.64e-08	-0.385054	5.94e-05	0.00384812	ZNF677
OD	1562337_at	19	9296269	9299493	2878	kgp10544853	-45286	1.55e-14	3.18037	5.99e-05	0.00387002	OR7D2
OD	239753_at	8	146221484	146228267	940	rs6599547:146178403:T:C	-43082	1.27e-07	-0.355992	6.06e-05	0.00391197	ZNF252P
OD	230077_at	3	195708465	195709245	2701	rs151127577:195331803:G:A	-376663	1.58e-08	1.68406	6.35e-05	0.00409223	SDHAP2///SDHAP1///LOC220729///SDHA
OD	238975_at	12	109991525	109992396	2687	rs6606717:109873227:A:C	-118299	6.09e-08	0.360596	6.45e-05	0.00414893	MMAB
OD	241114_s_at	18	47308535	47308905	3287	rs8083124:47292377:C:T	-16159	1.9e-11	-0.717241	6.47e-05	0.00415608	ACAA2
OD	231179_at	6	33689440	33689889	3736	rs34942621:33646861:C:T	-42580	1.96e-08	0.934029	6.77e-05	0.00434274	IP6K3
OD	229287_at	14	71581635	71582098	2377	rs2158537:71370334:T:C	-211302	5.05e-08	0.573957	6.83e-05	0.00437365	PCNX1
OD	223253_at	7	37960418	37991543	3559	rs7807170:37934582:C:T	-25837	7.57e-08	-0.374689	6.91e-05	0.00441505	EPDR1
OD	242270_at	1	147101452	147101899	2644	rs12045115	16728	1.12e-07	-0.492246	6.9e-05	0.00441505	ACP6
OD	239552_at	7	12370510	12373232	5024	rs6948366:12369905:A:G	-606	2.3e-08	-0.919623	6.99e-05	0.00445726	VWDE
OD	218747_s_at	12	6561272	6571460	2403	rs2243750:6567787:T:C	6514	3.14e-08	0.363886	7.02e-05	0.00447033	TAPBPL
OD	242418_at	2	132490901	132491626	2398	rs11689272:132485666:T:C	-5236	4.45e-08	0.380825	7.04e-05	0.00447717	C2orf27A
OD	241366_at	7	5106904	5107716	3390	rs7794683	872	3.43e-08	0.288226	7.06e-05	0.00448248	RBAK
OD	222030_at	14	105225431	105225996	2860	rs10142660:105225620:G:T	188	6.38e-08	-0.467901	7.08e-05	0.00448937	SIVA1
OD	207865_s_at	1	40226016	40254523	2276	rs9729004:40385291:G:A	159274	6.85e-08	-0.939166	7.18e-05	0.00454844	BMP8B
OD	234914_at	8	146068470	146070098	1121	rs7812603:146039038:C:A	-29433	1.29e-07	-0.362154	7.27e-05	0.00459374	ZNF7
OD	230120_s_at	2	87229679	87230086	1017	rs140624067:87136066:A:G	-93614	9.11e-08	0.518482	7.31e-05	0.00461551	PLGLB1///PLGLB2
OD	216661_x_at	10	96698454	96748858	2764	rs61886804:96749936:T:G	51481	1.78e-09	0.512608	7.35e-05	0.00463436	CYP2C9
OD	207865_s_at	1	39957317	39991607	2388	rs9729004:40385291:G:A	427973	6.85e-08	-0.939166	7.45e-05	0.00468597	BMP8B
OD	205602_x_at	19	43428283	43441273	2851	rs4239517:43699914:G:T	271630	1.23e-07	0.814435	7.55e-05	0.00474193	PSG7
OD	223840_s_at	5	94988437	95018660	1967	rs213512	13683	8.12e-08	-0.403978	7.63e-05	0.00478842	SPATA9
OD	228786_at	10	29710473	29711300	4042	rs1541034:29743180:G:A	32706	2.43e-08	0.451878	7.66e-05	0.00479805	SVIL-AS1///PTCHD3P1
OD	1560288_at	2	186584601	186603446	2444	rs6718332:186411049:T:C	-173553	2.16e-09	0.5951	7.75e-05	0.00484802	LOC101927196
OD	236107_at	17	46989419	46989888	2511	rs79049364:47014991:T:A	25571	3.62e-12	-0.770093	7.76e-05	0.00485016	UBE2Z
OD	209849_s_at	17	56769962	56811692	1415	rs68100606:56500898:G:A	-269065	2.85e-08	0.320458	7.8e-05	0.00486262	RAD51C
OD	1559240_at	4	100010101	100024256	3326	rs368289690:100032517:C:T	22415	9.8e-08	0.422269	8.01e-05	0.00498658	LOC100507053
OD	214109_at	4	151185593	151388929	2100	rs2290846	13486	5.89e-08	-0.25712	8.02e-05	0.00498658	LRBA
OD	1555614_at	9	33500432	33511066	2868	rs2992827:33492817:C:T	-7616	1.05e-07	0.297978	8.12e-05	0.00504602	SUGT1P1
OD	1558723_at	17	4690327	4694029	2685	rs7207399:4690617:A:G	289	6.15e-08	0.421529	8.16e-05	0.0050506	LOC284014
OD	214692_s_at	8	143739751	143745931	3380	rs13279182:143720544:A:G	-19208	4.24e-08	0.244658	8.16e-05	0.0050506	JRK
OD	219275_at	19	33072143	33078331	2938	rs10424732:33096487:G:A	24343	1.16e-08	-0.361312	8.17e-05	0.0050506	PDCD5
OD	1561759_at	4	120433527	120473180	3500	rs12642411:120580525:T:C	146997	4.15e-08	0.669317	8.21e-05	0.0050654	LOC645513
OD	209846_s_at	6	26365491	26376291	3024	rs6920256	172309	1.25e-10	-0.923109	8.22e-05	0.0050654	BTN3A2
OD	217842_at	7	139045007	139108200	2205	rs6467847:139079436:T:C	34428	4.74e-08	-0.152578	8.25e-05	0.00507915	C7orf55-LUC7L2///LUC7L2
OD	205576_at	22	21128386	21142008	2149	rs8136537:21046797:G:A	-81590	9.72e-08	0.720524	8.36e-05	0.00513716	SERPIND1
OD	242618_at	6	30258569	30259302	9748	rs9258550	-446694	1.45e-08	-0.499588	8.4e-05	0.00515595	HCG18
OD	222948_s_at	4	84377171	84406253	2353	rs28869016:84415251:A:G	38079	1.3e-07	-0.253649	8.53e-05	0.00522934	MRPS18C
OD	213648_at	3	45017763	45054160	2463	rs6789626:44947554:G:A	-70210	8.75e-08	0.299477	8.64e-05	0.00529123	EXOSC7
OD	206507_at	6	28346731	28367511	3145	rs13190937	64512	1.3e-07	0.404213	8.7e-05	0.00532012	ZSCAN12
OD	204055_s_at	14	39736349	39820397	2831	rs4902570:39859150:C:A	122800	1.38e-07	0.621354	8.75e-05	0.00534181	CTAGE5
OD	1557891_s_at	6	147182942	147453122	1905	rs2274170	2908	1.09e-07	-0.497523	8.83e-05	0.00538219	STXBP5-AS1
OD	207249_s_at	15	45544433	45568133	2235	rs8041702:45547093:C:T	2659	7.34e-08	-0.416536	8.84e-05	0.00538219	SLC28A2
OD	223983_s_at	19	30192069	30206112	3291	rs73023461:30196020:A:G	3950	8.99e-08	0.4775	8.94e-05	0.00543396	C19orf12
OD	205647_at	12	1021242	1042242	3000	kgp2323866	26223	5.3e-08	0.337613	8.96e-05	0.00543642	RAD52
OD	203711_s_at	2	191069739	191184523	2207	rs7590991	43513	2.52e-07	0.262948	9.03e-05	0.00546911	HIBCH
OD	223996_s_at	2	99771460	99811761	2164	rs6726618:99759865:A:G	-11596	5.67e-08	-0.410923	9.04e-05	0.00546911	MRPL30
OD	1552921_a_at	7	50512819	50518048	2889	rs6978646:50457890:A:T	-54930	1.71e-07	0.336	9.1e-05	0.00549293	FIGNL1
OD	232069_at	14	104638149	104647231	2848	rs189463483:104616546:T:C	-21604	9.66e-08	0.635629	9.1e-05	0.00549293	KIF26A
OD	220121_at	15	101112407	101142379	3744	rs28595235:101103927:A:G	-8481	4.17e-08	-0.419885	9.19e-05	0.00552971	LINS1
OD	238090_at	8	43002085	43037352	2185	rs141144063:42779080:A:C	-223006	7.26e-08	1.04522	9.19e-05	0.00552971	HGSNAT
OD	204919_at	12	10998481	11002052	3365	rs10772380	47030	1.49e-07	0.344697	9.39e-05	0.00564069	PRH1-PRR4///PRR4
OD	204929_s_at	2	85811556	85820492	2820	rs7593969:85809670:C:T	-1887	1.2e-07	0.26826	9.46e-05	0.00567265	VAMP5
OD	221842_s_at	5	43122000	43176424	2654	rs7723426:43186097:T:C	64096	1.55e-07	-0.260985	9.47e-05	0.00567265	LOC100506639///ZNF131
OD	211990_at	6	33032790	33048537	13853	rs930:33054656:A:C	21865	1.43e-08	-0.940167	9.57e-05	0.00572706	HLA-DPA1
OD	208906_at	11	62457751	62473766	1987	rs10897290:62451681:T:C	-6071	1.66e-07	-0.421914	9.62e-05	0.0057501	HNRNPUL2-BSCL2///BSCL2
OD	243774_at	3	195456520	195456972	2791	rs3827561:195674257:C:G	217736	9.51e-08	0.472629	9.84e-05	0.00587134	MUC20
OD	231062_at	13	99740468	99740879	3223	rs9517600:99751077:G:T	10608	6.85e-08	-0.466202	9.98e-05	0.00594617	DOCK9-AS2
OD	1554785_at	11	96114968	96121068	2300	rs10831520:96128840:C:T	13871	1.04e-07	-0.543181	0.000100372	0.00597136	CCDC82
OD	242214_at	2	55462719	55463178	3174	rs59783675:55492154:G:A	29434	6.76e-08	-0.389878	0.000100707	0.0059829	RPS27A
OD	219048_at	18	59711781	59854180	3335	rs7242630:59811328:C:T	99546	4.12e-08	-0.439078	0.000100892	0.00598551	PIGN
OD	224752_at	7	135347225	135361164	2895	rs12668511:135253229:G:A	-93997	1.71e-08	-0.34703	0.000101408	0.00599934	LOC101930655///C7orf73
OD	231843_at	12	124090927	124105217	2722	rs7139162:124102889:C:G	11961	1.76e-08	0.31125	0.000101347	0.00599934	DDX55
OD	89948_at	20	44563316	44566611	2833	rs4383400	256547	3.4e-08	-0.478299	0.000102197	0.00603759	PCIF1
OD	217989_at	4	88257762	88312333	2828	rs4364226:88386538:G:A	128775	5.73e-08	0.193083	0.000104255	0.00615061	HSD17B11
OD	209454_s_at	6	35441406	35464812	2521	rs1051952:35465786:A:C	24379	3.34e-08	-0.499462	0.000104983	0.00618496	TEAD3
OD	236123_at	1	113066139	113066623	2189	rs351372:113059220:T:A	-6920	1.3e-07	-0.290928	0.000106859	0.00628675	WNT2B
OD	231149_s_at	3	41923644	41939951	3114	rs142115265:41865604:A:G	-58041	8.43e-08	0.479769	0.000108069	0.00634913	ULK4
OD	1560713_a_at	22	37764000	37768753	2889	kgp9398091	33696	4.88e-09	-0.445575	0.000108394	0.00635942	ELFN2
OD	240784_at	7	100813776	100814628	3230	rs757720:100816936:A:G	3159	9.62e-08	-0.696543	0.000110105	0.00645088	NAT16
OD	216009_at	14	69866077	69896192	2298	rs10129720:69934757:C:A	68679	1.58e-07	-0.247805	0.000110721	0.00647802	SLC39A9
OD	240950_s_at	19	49920794	49921251	2368	rs10415587:49902063:T:C	-18732	4.27e-10	0.378223	0.000111337	0.00650509	CCDC155
OD	219840_s_at	14	96131198	96135702	3759	rs4905357:96088631:G:T	-42568	2.83e-12	0.759659	0.000111941	0.00652357	TCL6
OD	225809_at	4	75972741	75975323	3041	rs17198085:75976542:T:A	3800	1.1e-08	-0.697815	0.000111961	0.00652357	PARM1
OD	220754_at	2	232158532	232209914	2629	rs4972986:232193588:A:G	35055	6.26e-08	-0.21962	0.000113349	0.00658984	ARMC9
OD	236816_at	12	112477061	112477526	1332	rs12319315:112341019:A:C	-136043	9.83e-07	0.55651	0.000113409	0.00658984	NAA25
OD	235964_x_at	20	35518631	35521032	1389	rs13044214:35606037:G:A	87405	2.05e-07	-0.489788	0.000113835	0.00660554	SAMHD1
OD	220370_s_at	17	76783469	76836887	3418	kgp9287401	45745	1.9e-08	-0.349529	0.000115743	0.00670708	USP36
OD	1554608_at	2	85538794	85555108	2672	rs7608881:85542686:G:C	3891	2.74e-08	-0.414312	0.00011635	0.00672406	TGOLN2
OD	231321_s_at	11	76733073	76733629	2765	rs7103500:76614906:G:C	-118168	1.06e-07	0.489086	0.000116353	0.00672406	ACER3
OD	219206_x_at	12	66531191	66563764	2374	rs11176067:66557162:C:T	25970	1.42e-08	-0.198105	0.000116689	0.00673431	TMBIM4
OD	213411_at	7	87828317	87832204	1859	rs6958024	-132531	7.53e-08	-0.681707	0.000116951	0.00674025	ADAM22
OD	205794_s_at	14	26915088	27066693	2304	rs114993933:26872222:C:T	-42867	9.92e-08	-1.0602	0.000117224	0.00674682	NOVA1
OD	1563983_at	13	45949068	45952754	2256	rs113210477:45915512:C:T	-33557	9.31e-08	0.382348	0.000117936	0.0067786	TPT1-AS1
OD	235258_at	5	112351347	112352411	3515	rs2112454	-27610	1.91e-07	-0.276445	0.000118279	0.00678912	DCP2
OD	210448_s_at	17	3576520	3599327	3351	rs71368151:3605222:A:T	28701	1.04e-07	0.5892	0.000119065	0.006825	P2RX5
OD	218698_at	11	34903844	34937908	3398	rs11500297:34924297:T:C	20452	1.45e-07	-0.404696	0.000119677	0.00685082	APIP
OD	230613_at	1	29045391	29045864	1996	rs7523532:28717835:G:A	-327557	8.16e-08	-0.690339	0.00012019	0.00687092	GMEB1
OD	234611_at	1	236686368	236687808	3779	kgp9973702	776	5.85e-08	-0.398234	0.000120563	0.00688296	LGALS8-AS1
OD	238858_at	4	113196445	113197439	2477	rs12650196:113138192:A:C	-58254	2.19e-07	-0.504898	0.000121204	0.00691026	TIFA
OD	225957_at	5	172518219	172563989	2879	rs3095847:172557985:C:T	39765	7.8e-08	-0.407773	0.000121429	0.00691379	CREBRF
OD	214115_at	2	85811556	85820515	2820	rs7593969:85809670:C:T	-1887	1.2e-07	0.331931	0.000122086	0.00694188	VAMP5
OD	226840_at	5	134687271	134693404	2428	rs59084514:134758412:G:T	71140	1.6e-08	1.40816	0.000122292	0.00694429	H2AFY
OD	204417_at	14	88399359	88459843	3093	rs10144207:88434134:C:T	34774	7.99e-08	0.191446	0.000124701	0.00707161	GALC
OD	202787_s_at	3	50654974	50685597	1627	rs34438446:51006603:T:C	351628	5.63e-07	0.422797	0.000125176	0.00708183	MAPKAPK3
OD	231725_at	5	140474236	140476964	2082	rs6876364:140406994:A:T	-67243	2.47e-07	-1.104	0.000125215	0.00708183	PCDHB2
OD	218558_s_at	21	26957967	26979793	2365	rs67152981:27007287:A:T	49319	1.05e-07	-0.267796	0.000126571	0.00713948	MRPL39
OD	223007_s_at	9	111777431	111882225	3132	rs950915:111657386:G:A	-120046	9.98e-08	-0.252081	0.000126411	0.00713948	TMEM245
OD	1555462_at	2	182850603	182994745	2371	rs7589699:182910326:G:T	59722	3.07e-07	-0.630117	0.000127201	0.00716549	PPP1R1C
OD	201704_at	20	25176371	25207360	3044	rs6037062:25202892:G:A	26520	4.43e-08	-0.259609	0.000128662	0.00723123	ENTPD6
OD	202315_s_at	22	23522698	23658144	2469	rs180817:23658007:G:A	135308	5.12e-09	-0.42016	0.000128709	0.00723123	BCR
OD	215196_at	22	23995357	24000225	2995	rs5761004:23978677:G:A	-16681	1.15e-07	0.391928	0.000129236	0.007249	GUSBP11
OD	222407_s_at	15	42705020	42749730	2240	rs73402783:42772487:T:C	67466	2.24e-08	-0.551469	0.000129367	0.007249	ZNF106
OD	225435_at	6	7281286	7283503	3473	kgp4603531	7257	6.21e-08	0.221319	0.000133548	0.00746356	SSR1
OD	226305_at	8	143852619	143855315	3348	rs45581637:143903172:G:A	50552	1.42e-07	0.328837	0.000133515	0.00746356	LYNX1
OD	220182_at	19	6436091	6459762	3031	rs173229:6452305:A:G	16213	7.38e-08	-0.353429	0.000136064	0.00759416	SLC25A23
OD	220736_at	2	228551986	228582699	3914	rs73095787:228482119:T:G	-69868	1.07e-08	1.50692	0.00014175	0.00790112	SLC19A3
OD	225973_at	6	32792937	32794750	18282	rs2857103	-1639	7.35e-09	-0.62128	0.000142978	0.00795911	TAP2
OD	1553405_a_at	8	2795620	4852223	6205	rs10503195:2970477:T:C	174856	2.04e-12	0.766118	0.000146686	0.00815482	CSMD1
OD	212791_at	1	36179475	36185073	840	kgp10463239	-18093	1.26e-06	-0.265753	0.000147357	0.00818124	C1orf216
OD	222823_at	9	95375023	95432394	2599	rs10117603:95276587:C:T	-98437	4.57e-08	0.398886	0.000147547	0.00818124	IPPK
OD	229520_s_at	14	76618276	76646373	2717	rs11159182:76653486:T:C	35209	1.49e-07	0.492063	0.00015147	0.0083878	GPATCH2L
OD	238226_at	13	114514849	114515216	2869	rs9604471:114479871:C:T	-34979	1.34e-07	0.522387	0.000151829	0.00839672	TMEM255B
OD	213796_at	1	152957729	152958292	2625	rs1577965:152968294:T:C	10564	6.3e-08	1.15446	0.000154402	0.0085279	SPRR1A
OD	226650_at	7	1192542	1199777	3696	rs12702017:1129413:C:T	-63130	1.33e-07	0.312039	0.0001547	0.00853324	ZFAND2A
OD	1552979_at	2	232373136	232379050	2501	rs6734039:232360042:A:T	-13095	1.16e-07	-0.675362	0.000155474	0.0085648	LINC00471
OD	237386_at	12	11328165	11328615	3168	rs7488095:11323939:G:C	-4227	1.47e-07	0.244288	0.00015747	0.00866351	SMIM10L1
OD	213917_at	2	113983159	113995085	2334	rs6707386:113981022:G:A	-2138	2.09e-07	-0.246963	0.000158418	0.00870437	PAX8
OD	228509_at	2	228844672	228884595	3369	rs10190118:229215135:C:G	370462	1.97e-08	-0.860057	0.000159838	0.00877103	SPHKAP
OD	202283_at	17	1673236	1680857	3020	rs59967673:1636577:G:T	-36660	1.33e-07	-0.876223	0.000160347	0.0087876	SERPINF1
OD	1557078_at	17	33570090	33592579	2286	rs34531352:33584453:T:C	14362	5.85e-09	0.831993	0.000163635	0.00895622	SLFN5
OD	1564166_s_at	7	102004329	102037852	1902	rs1617152:102002964:C:T	-1366	2.21e-07	0.439357	0.000164295	0.00898075	LOC100630923
OD	227245_at	12	112467171	112546600	1330	rs4767035:112239141:A:C	-228031	2.55e-07	-0.729405	0.000165285	0.00902324	NAA25
OD	204950_at	19	48711512	48752922	3268	rs11666976:48732368:T:C	20855	6.64e-08	-0.289546	0.000166615	0.00906086	CARD8
OD	208433_s_at	1	53712239	53793584	2638	rs1077466:53542620:G:A	-169620	2.65e-10	-2.09313	0.000166579	0.00906086	LRP8
OD	211471_s_at	22	23487542	23506531	2276	rs5759603:23494833:T:G	7290	2.07e-07	0.402609	0.000166278	0.00906086	RAB36
OD	244523_at	17	53497231	53499158	2386	kgp12061024	-9568	7.23e-08	0.473917	0.000168541	0.00915387	MMD
OD	231982_at	19	3474409	3483401	2720	rs67748282:3480998:A:G	6588	1.06e-07	0.763053	0.00016986	0.00921371	SMIM24
OD	214439_x_at	2	127805618	127864914	3094	rs6720234:127882015:T:A	76396	1.25e-07	-0.33798	0.000171638	0.00929826	BIN1
OD	214277_at	17	53040175	53040858	2654	rs12940239:53068930:A:G	28754	8.61e-08	0.225097	0.00017376	0.00940121	COX11
OD	226200_at	6	30882060	30894316	12297	rs2517580	-72005	2.98e-08	0.319749	0.000177151	0.00957247	VARS2
OD	225871_at	7	89864222	89866997	3306	rs42623:89957004:A:C	92781	2.6e-07	-0.482774	0.000178109	0.00961199	STEAP2
OD	228760_at	11	94803808	94804388	2420	rs80153261:94802811:G:C	-998	1.22e-07	0.348894	0.000180807	0.0097452	SRSF8
OD	214434_at	10	118430702	118502085	2095	kgp1081667	43234	1.05e-07	0.822404	0.000181488	0.00976949	HSPA12A
OD	223580_at	12	6980098	6982452	2022	kgp10892149	-26842	2.39e-07	0.233289	0.000185253	0.00995952	SPSB2
OD	225066_at	10	133747959	133773338	3725	rs11146261:133730683:C:T	-17277	6.98e-09	0.511934	0.000187894	0.0100887	PPP2R2D
OD	228002_at	10	1065253	1065872	3144	rs1871624:1045824:A:G	-19430	1.32e-07	-0.319615	0.000188491	0.010108	IDI2///GTPBP4
OD	219496_at	2	110371940	110375610	1333	rs717189:110328859:C:T	-43082	2.09e-07	-0.534692	0.000189375	0.0101352	SOWAHC
OD	242037_at	8	62519019	62519589	3093	rs75159881:62495791:T:A	-23229	1.37e-07	-0.491536	0.000189477	0.0101352	ASPH
OD	222681_at	3	119187830	119213555	2892	rs116177831:119118860:T:A	-68971	2.04e-07	0.337081	0.000190311	0.0101579	POGLUT1
OD	228318_s_at	4	1389287	1389777	3064	rs113061374:1052662:C:T	-336626	1.02e-07	0.959709	0.000190379	0.0101579	CRIPAK
OD	203818_s_at	1	38422646	38455645	2328	rs663428	-215850	8.45e-08	-0.325275	0.000191163	0.0101869	SF3A3
OD	230657_at	4	56318683	56319564	3321	rs13132085	141401	3.22e-08	-0.454405	0.000192297	0.0102344	TMEM165
OD	201816_s_at	7	56032295	56067871	3397	rs6945795:56155219:C:T	122923	1.89e-07	-0.142543	0.000193024	0.0102603	GBAS
OD	220149_at	2	241825464	241831452	3358	rs10933517:241836338:T:C	10873	1.23e-07	0.563537	0.000201371	0.0106906	C2orf54
OD	219734_at	3	113251492	113348270	2593	kgp4640213	-414	2.47e-07	-0.510369	0.000202061	0.0107004	SIDT1
OD	244194_at	7	87827146	87827852	1857	rs4442059:87704699:G:A	-122448	4.53e-07	-0.509672	0.000201943	0.0107004	ADAM22
OD	203814_s_at	6	3000230	3019994	3492	rs2071002:3000303:A:C	72	1.18e-07	-0.325526	0.000204171	0.0107987	NQO2
OD	203067_at	11	34938164	35017519	3301	rs7110486:34879987:T:A	-58178	2.76e-07	0.232317	0.000204812	0.0108191	PDHX
OD	223950_s_at	16	2983149	2999810	1868	rs12447934:2981843:T:G	-1307	2.35e-07	-0.26265	0.000206046	0.0108707	FLYWCH1
OD	209283_at	11	111779384	111782468	1894	rs12284944:111787383:A:G	7998	4.45e-07	-0.860922	0.000208679	0.010996	CRYAB
OD	223980_s_at	2	231033651	231084666	2851	rs957682	9618	1.89e-07	0.320855	0.000209209	0.0110006	SP110
OD	226767_s_at	16	1876971	1878288	2938	rs9928547:1861916:T:C	-15056	1.99e-07	0.441938	0.000209286	0.0110006	FAHD1
OD	232089_at	16	3349660	3351407	2315	rs2074361:2984448:C:T	-365213	2.02e-07	-0.344764	0.000209993	0.0110241	LINC00921///TIGD7///ZNF263
OD	207565_s_at	1	181003138	181024633	2477	rs4652552:181026558:G:A	23419	2.96e-07	0.298787	0.000212378	0.0111355	MR1
OD	221535_at	3	194361519	194392911	4241	rs1491	194	5.89e-09	-0.432215	0.000212891	0.0111487	LSG1
OD	202208_s_at	2	235403786	235405204	3833	kgp659775	4033	1.39e-07	-0.328875	0.00021394	0.0111898	ARL4C
OD	203134_at	11	85669877	85779971	2587	rs544848:85753481:A:T	83603	3.56e-07	0.223234	0.000215204	0.011242	PICALM
OD	224820_at	1	244998655	245008362	2663	rs12133284:244990345:A:T	-8311	1.25e-07	0.249397	0.000217709	0.0113589	COX20
OD	210687_at	11	68522087	68609274	2388	rs75022915:68522216:T:C	128	3.57e-07	0.914067	0.000218821	0.0114029	CPT1A
OD	240577_at	6	111919038	111919454	2357	rs4947128:111918868:A:C	-171	1.4e-08	0.470391	0.000222378	0.011574	TRAF3IP2-AS1
OD	202165_at	3	195241220	195270215	2923	rs4247595:195672574:G:C	431353	4.48e-08	-0.291263	0.000225608	0.0117277	PPP1R2
OD	211064_at	19	21579957	21591601	3611	rs11671832:21579143:C:T	-815	5.24e-11	-0.655349	0.000228841	0.0118812	ZNF493
OD	223286_at	17	7155554	7163256	2391	rs2074217	-5003	2.31e-07	-0.235839	0.000229175	0.011884	ELP5
OD	227442_at	4	73921796	73923779	2334	rs28709646:73945372:T:C	23575	1.39e-10	-0.429955	0.000231825	0.0120068	COX18
OD	213940_s_at	9	132657365	132757146	3141	rs7025726:132674926:T:C	17560	2.51e-07	-0.291451	0.000232775	0.0120413	FNBP1
OD	204445_s_at	10	45869663	45941565	2579	rs2303885:45878382:G:A	8718	2.32e-07	-0.269976	0.000234083	0.0120942	ALOX5
OD	202931_x_at	2	127805602	127864565	3094	rs35832505:127846505:T:C	40902	1.92e-07	-0.366838	0.000235784	0.0121673	BIN1
OD	230727_at	17	36890876	36891328	1890	rs11870847:37017969:T:G	127092	3.33e-07	-0.276401	0.000236848	0.0122073	CISD3
OD	1554655_a_at	17	45055522	45056614	2037	kgp6803371	-37686	9.6e-08	0.754631	0.000240401	0.0123653	RPRML
OD	235443_at	5	80533379	80533943	2406	rs146629668:80575775:T:C	42395	2.1e-07	0.445924	0.000240497	0.0123653	CKMT2-AS1
OD	219955_at	1	62660547	62677094	2768	rs2457823:62661505:G:A	957	7.12e-08	0.467509	0.000241578	0.0124059	L1TD1
OD	220064_at	2	166713987	166747365	2321	kgp10435776	1385	1.15e-07	-0.53488	0.000242403	0.0124332	LOC100506124///TTC21B
OD	225654_at	5	176724684	176727214	1675	rs10051822:176735187:G:T	10502	4.74e-07	-0.247995	0.000251073	0.0128623	NSD1
OD	219802_at	12	21590635	21623300	3089	rs2058463:21590557:A:C	-79	3.99e-07	0.229836	0.000251717	0.0128757	PYROXD1
OD	226919_at	6	90344548	90346125	2386	rs74437492:90338728:A:G	-5821	4.62e-08	0.389299	0.00025194	0.0128757	LYRM2
OD	1558787_a_at	15	77334085	77335513	1670	rs62007217:77369669:A:G	35583	6.06e-07	-0.571764	0.00025568	0.0130511	TSPAN3
OD	217550_at	1	161929296	161929914	2878	rs10753679:161892936:C:A	-36361	3.07e-07	0.285495	0.000257323	0.0131191	ATF6
OD	210435_at	17	44363861	44430210	2864	rs111446248:44355173:T:C	-8689	1.96e-09	0.394757	0.000259298	0.013204	ARL17B///ARL17A
OD	1563830_a_at	1	15671926	15724622	3237	rs10927756:15599625:G:A	-72302	7.76e-08	0.512936	0.000261116	0.0132806	FHAD1
OD	222902_s_at	1	40974432	40982228	2599	rs75831615:40951486:T:C	-22947	3.11e-07	0.324578	0.00026199	0.0133091	EXO5
OD	218783_at	1	212113744	212180739	3081	rs1387814:212277304:C:G	163559	4.07e-07	-0.270237	0.000263589	0.0133743	INTS7
OD	222192_s_at	2	20884171	21022840	2589	rs2419:20884262:G:A	90	2.94e-07	-0.256299	0.000273936	0.0138827	LDAH
OD	227696_at	16	70280680	70281188	1457	rs775208:70315911:T:C	35230	2.91e-07	0.17361	0.000275685	0.0139547	EXOSC6
OD	201915_at	6	108191512	108279393	2100	rs9373994:108280864:G:C	89351	3.01e-07	-0.352989	0.000276637	0.0139862	SEC63
OD	217945_at	15	83685174	83735986	1893	rs10162991:83408733:C:G	-276442	3.69e-07	0.200967	0.000287733	0.0145298	BTBD1
OD	1569362_at	3	105085761	105244228	2991	kgp8321559	-192658	3.59e-07	0.799004	0.000289602	0.0146068	ALCAM
OD	1560240_at	2	75167101	75169978	2408	rs12617404:75190641:A:T	23539	1.16e-07	0.234527	0.000291563	0.0146879	LINC01293
OD	204979_s_at	21	40823819	40887433	3523	rs2837040:40826615:T:C	2795	2.21e-07	0.432742	0.000292088	0.0146879	SH3BGR
OD	228733_at	1	1246288	1247057	2077	rs56210437:1212795:C:A	-33494	9.32e-09	-0.407307	0.000292594	0.0146879	PUSL1
OD	237470_at	1	63049775	63050121	2657	rs10889348:63078222:A:T	28446	3.44e-07	0.517573	0.000292279	0.0146879	DOCK7
OD	217551_at	11	17035883	17074215	2364	rs12365483:17031650:C:T	-4234	3.52e-07	0.540866	0.00029524	0.0148032	OR7E14P
OD	205943_at	4	156824846	156841550	3235	rs6857156:156819306:C:T	-5541	2.75e-07	-1.30725	0.000298424	0.0149452	TDO2
OD	228605_at	2	24225738	24226933	2774	rs4665244:24102691:A:G	-123048	4.62e-07	0.466489	0.000299377	0.0149752	UBXN2A
OD	60084_at	16	50821105	50821659	2042	rs9989409:50964198:A:C	143092	3.24e-07	-0.79181	0.000302072	0.0150922	CYLD
OD	225862_at	3	66271426	66429347	2487	rs7645176:66441879:G:T	170452	1.34e-07	-0.316809	0.0003027	0.0151058	SLC25A26
OD	1554039_at	14	91580429	91634067	2785	rs4904758:91643173:T:A	62743	1.53e-07	-0.307252	0.000304087	0.0151572	C14orf159
OD	205881_at	22	20748477	20761970	1488	rs362062:20753041:T:A	4563	5.1e-07	-0.245172	0.000305038	0.0151867	ZNF74
OD	243312_at	7	64146810	64147324	3311	rs4403303:64198482:G:A	51671	5.39e-07	0.495688	0.000308575	0.0153448	ZNF107
OD	213335_s_at	3	98451159	98514689	3294	rs34211178:98383562:G:A	-67598	4.75e-07	0.317628	0.000312609	0.0155272	ST3GAL6
OD	203382_s_at	19	45409063	45412649	2658	rs76998960:45338721:G:T	-70343	6.87e-08	1.02012	0.000316255	0.0156351	APOE
OD	208802_at	4	57333767	57369847	3185	rs1520026	-33211	2.27e-07	-0.287005	0.000316044	0.0156351	SRP72
OD	226803_at	8	82644695	82671750	2500	rs11782652	8948	1.92e-10	-0.969849	0.000315338	0.0156351	CHMP4C
OD	227694_at	1	24683488	24740261	2305	rs10903080:24681641:C:T	-1848	1.25e-08	0.484957	0.000316109	0.0156351	STPG1
OD	240809_at	21	43444572	43444975	3808	kgp5034473	-159	2.74e-08	0.389934	0.000316925	0.01565	ZNF295-AS1
OD	222389_s_at	10	28822433	28910028	3402	rs34289268:28863312:G:A	40878	1.08e-07	-0.339122	0.00031773	0.0156715	WAC
OD	208250_s_at	10	124320180	124403252	2927	rs12767238:124330097:A:G	9916	1.36e-07	1.24276	0.000318954	0.0157136	DMBT1
OD	238628_s_at	16	88928313	88929086	3707	rs12596491:88928417:C:T	103	6.78e-08	0.329416	0.000326093	0.0160467	TRAPPC2L
OD	243924_at	19	36803978	36813127	1878	rs2972632:36813084:A:G	9105	8.25e-07	0.465302	0.000328141	0.0161287	LINC00665
OD	209735_at	4	89013200	89079753	2880	rs2231164	2656	4.26e-07	0.654651	0.000334216	0.0164083	ABCG2
OD	228955_at	1	53708035	53708717	2645	rs1288389:53544597:T:C	-163439	2.81e-07	-0.623328	0.000335967	0.0164752	LRP8
OD	230573_at	20	42216391	42216877	2737	rs285187:42316582:G:A	100190	2.58e-07	-0.5143	0.000337238	0.0165184	SGK2
OD	1554020_at	12	32259766	32261730	4100	rs1144714:32261252:A:C	1485	2.1e-07	-0.44984	0.000340235	0.016646	BICD1
OD	227929_at	12	81186298	81189077	2822	rs1163685:81300834:C:G	114535	1.95e-07	0.640225	0.000340765	0.0166527	LIN7A
OD	39248_at	9	33441151	33441607	2841	rs12551364:33419786:G:A	-21366	1.59e-08	0.407993	0.000341897	0.0166888	AQP3
OD	220214_at	11	6947653	6979068	3190	rs10839663:6962971:C:T	15317	3.87e-07	0.495337	0.000342978	0.0167223	ZNF215
OD	1554396_at	11	18585196	18610228	3208	rs4756951:18588749:C:A	3552	2.95e-07	0.75713	0.000346252	0.0168626	UEVLD
OD	1555745_a_at	12	69742188	69746999	3029	rs315140:69790780:A:T	48591	4.27e-07	0.888885	0.000347259	0.0168922	LYZ
OD	205918_at	2	220492703	220506684	2413	rs619527:220509075:C:G	16371	5.33e-08	0.492491	0.000349221	0.0169488	SLC4A3
OD	205924_at	1	52384822	52456348	1555	rs34787709:52371523:T:C	-13300	7.45e-07	0.632097	0.000348997	0.0169488	RAB3B
OD	233375_at	1	245133691	245286293	2737	rs61844237:245133662:G:C	-30	3.54e-07	-0.693765	0.000350927	0.0170121	EFCAB2
OD	213878_at	12	21623432	21624342	3051	rs12423381:21594854:A:T	-28579	3.16e-07	-0.229656	0.000353813	0.0171325	PYROXD1
OD	237805_at	20	58675974	58676427	2707	rs78513871:58659193:C:T	-16782	4.91e-10	1.0142	0.000355308	0.0171852	LOC729296
OD	219505_at	22	17660195	17690779	2851	rs2013910:17685194:T:A	24998	1.8e-08	-0.576547	0.000356628	0.0172294	CECR1
OD	232366_at	4	6885176	6885891	3625	rs6828784	638	1.86e-08	-0.759464	0.000361224	0.0174118	KIAA0232
OD	236203_at	6	32614381	32614842	18952	rs9274607:32635713:T:C	21331	4.78e-09	0.982808	0.000360976	0.0174118	LOC100509457///HLA-DQA1
OD	1559870_at	8	11203257	11204999	3700	rs2572371:11223793:T:G	20535	1.59e-08	-0.398722	0.000362237	0.0174211	LOC100129129
OD	244168_s_at	3	41857766	41925444	2966	rs151124994:41871114:A:G	13347	4.35e-08	0.411522	0.000361914	0.0174211	ULK4
OD	204333_s_at	4	178351923	178363591	2657	rs11131799:178363378:G:A	11454	3.11e-07	-0.394912	0.000370058	0.017777	AGA
OD	228823_at	7	102171949	102172930	1752	rs9690623:102396579:C:T	224629	8.22e-07	0.310387	0.000370974	0.0178009	POLR2J2
OD	201559_s_at	1	25071968	25168218	2373	rs12070150:25343419:C:T	271450	6.21e-08	-1.1343	0.000373246	0.0178897	CLIC4
OD	218795_at	1	147119171	147142546	2598	rs6674938:147131465:T:C	12293	5.92e-07	-0.300446	0.000374696	0.0179389	ACP6
OD	218235_s_at	1	38478413	38489494	2284	rs12049327:38476231:A:G	-2183	2.08e-07	-0.417746	0.000376287	0.0179947	UTP11
OD	212810_s_at	2	65248983	65250999	2514	rs2540971:65252385:A:T	3401	1.48e-07	-0.297425	0.00037685	0.0180014	SLC1A4
OD	227250_at	22	29541004	29542808	2299	kgp11691819	-23018	6.73e-07	0.333419	0.000379665	0.0181154	KREMEN1
OD	215133_s_at	5	175546562	175552168	1761	5:175540656:G:C	-5907	4.14e-08	-0.614783	0.000386242	0.0184086	LOC102725213///LOC100507387///FAM153A///FAM153B
OD	220720_x_at	2	130940783	130943052	1305	rs72863809:130727086:C:T	-213698	2.31e-08	0.645149	0.000387545	0.0184499	MZT2B
OD	1553799_at	15	49620589	49913118	2616	rs150246326:49689823:T:C	69233	6.56e-07	0.413313	0.000388827	0.0184902	FAM227B
OD	210430_x_at	1	25599038	25655515	1632	rs11802413	161881	7.55e-07	-0.320873	0.000394461	0.0187108	RHD
OD	228823_at	7	102271055	102272036	1552	rs9690623:102396579:C:T	125523	8.22e-07	0.310387	0.000394789	0.0187108	POLR2J2
OD	235324_at	6	36571213	36572243	2798	rs12206524:36319716:C:T	-251498	1.6e-07	-0.3186	0.000394625	0.0187108	SRSF3
OD	1565620_at	10	46731512	46735182	7	rs140321871:46233709:G:A	-497804	7.59e-05	0.322709	0.000395461	0.0187217	AGAP4
OD	221940_at	15	40861509	40866891	1947	rs4257181:40576487:C:T	-285023	5.92e-07	-0.524579	0.000401424	0.0189828	RPUSD2
OD	223874_at	7	149944301	150000069	2723	rs4015671:149973696:A:G	29394	7.44e-08	-0.42668	0.000402241	0.0190003	ACTR3C
OD	228607_at	12	113425526	113426700	2059	rs1293762:113430836:T:G	5309	4.55e-07	0.455104	0.000406019	0.0191574	OAS2
OD	219698_s_at	18	2538133	2563847	3133	rs2222169:2535814:G:C	-2320	1.96e-07	0.274712	0.000409603	0.019305	METTL4
OD	222134_at	6	110712973	110736765	2506	rs2334070:110705614:C:T	-7360	3.92e-07	0.43644	0.00041691	0.0196276	DDO
OD	211727_s_at	17	53039325	53046017	2654	rs17817829:53010381:T:G	-28945	1.17e-07	-0.335305	0.000418087	0.0196612	COX11
OD	212490_at	1	28526788	28559551	1670	rs12756152:28663588:T:C	136799	4.65e-07	-0.695584	0.00042186	0.0197729	DNAJC8
OD	215283_at	18	5243922	5245189	3068	rs1062837:5244173:C:T	250	2.28e-08	0.334946	0.000420951	0.0197729	LINC00667
OD	221786_at	6	170102288	170106454	3214	rs146236300:170267516:A:G	165227	3.92e-07	0.624144	0.000421658	0.0197729	C6orf120
OD	206324_s_at	15	64200121	64338521	2334	rs12148062:64281932:C:T	81810	1.79e-07	0.360247	0.000425541	0.0199234	DAPK2
OD	213326_at	12	6571402	6573150	2367	rs2534724:6583387:G:A	11984	6.09e-07	0.350549	0.000426897	0.0199429	VAMP1
OD	229590_at	16	89630507	89630950	3874	rs12924133:89638290:C:A	7782	1.73e-07	-0.390507	0.000426496	0.0199429	SNORD68///RPL13
OD	231194_at	11	65623762	65624364	1671	rs17854357:65601560:G:C	-22203	3.59e-07	0.477152	0.000427417	0.0199452	SNX32
OD	223360_at	21	47581069	47604301	3581	kgp22830059	7976	3.14e-07	0.308536	0.000428866	0.0199908	SPATC1L
OD	217987_at	2	190526145	190535555	2189	rs10173453:190609756:A:C	83610	8.82e-08	-0.239833	0.000433397	0.0201293	ASNSD1
OD	222754_at	3	3168634	3190707	4210	rs1669342	25041	2.55e-07	0.359787	0.000433585	0.0201293	TRNT1
OD	234297_at	5	1567596	1568684	3638	5:1611146:A:G	43549	2.07e-07	-0.578989	0.00043341	0.0201293	SDHAP3///RGS8
OD	91617_at	22	20098645	20099395	2046	kgp3679574	-49361	1.3e-07	-0.805068	0.000433736	0.0201293	MIR1306///DGCR8
OD	204160_s_at	6	46097911	46114436	2400	rs9472708:46130369:G:A	32457	9.19e-08	-0.26269	0.000437766	0.0202942	ENPP4
OD	206615_s_at	7	87563734	87826454	1635	rs1023536:87722281:G:A	158546	8.26e-07	0.355676	0.000440262	0.0203876	ADAM22
OD	223503_at	2	135213332	135214254	2612	rs74265413:135649653:G:C	436320	5e-07	-0.286848	0.000441204	0.0204089	TMEM163
OD	228859_at	4	113460494	113505217	2370	rs144056369:113644580:C:T	184085	6e-07	0.845795	0.00044389	0.0205108	ZGRF1
OD	213989_x_at	21	37415981	37432611	3195	rs73198863:37365288:C:T	-50694	3.21e-07	0.278847	0.000444884	0.0205344	SETD4
OD	219274_at	7	120427373	120496882	2023	rs61452531:120531395:A:C	104021	1.2e-06	-0.562524	0.000445889	0.0205584	TSPAN12
OD	229432_at	17	42085048	42086799	1865	rs12449853:42126559:A:C	41510	2.4e-07	-0.571676	0.000448587	0.0206603	NAGS
OD	227340_s_at	5	98128557	98131617	2575	rs331915:98157467:C:T	28909	8.95e-07	-0.427836	0.000449211	0.0206666	RGMB
OD	205055_at	17	3617921	3704537	3266	rs8081473:3857498:C:T	239576	4.49e-07	0.192248	0.000450813	0.0207061	ITGAE
OD	222044_at	20	44563316	44566611	2833	rs4383400	256547	2e-07	-0.56723	0.000451046	0.0207061	LOC643549///PCIF1
OD	1564039_at	6	28393286	28411257	3202	rs2531806	23865	8.75e-07	0.34471	0.000454077	0.0208227	ZSCAN23
OD	208428_at	6	32789609	32806504	18295	rs241449	7043	1.21e-07	-0.44541	0.000454784	0.0208326	TAP2
OD	218164_at	17	48624554	48633213	2268	rs198535:48635052:A:G	10497	5.01e-07	-0.337006	0.000457655	0.0209415	SPATA20
OD	208119_s_at	19	20044681	20046382	2773	rs7253582:20076579:T:C	31897	6.53e-07	0.313444	0.000460784	0.0210608	ZNF93
OD	213215_at	15	90373830	90375701	2245	rs4932144:90372102:T:C	-1729	4.86e-07	0.301568	0.00046175	0.0210608	C15orf38-AP3S2///AP3S2
OD	218906_x_at	11	66025247	66035331	1566	rs7119612	-454731	1.51e-06	0.431377	0.000461484	0.0210608	KLC2
OD	236454_at	4	1050027	1075737	3256	rs11726968:1063827:C:T	13799	2.72e-08	-0.720258	0.000462986	0.0210945	RNF212
OD	238765_at	9	117360619	117361152	2838	rs77463634:117348061:C:T	-12559	4.77e-08	-0.81468	0.000469904	0.0213867	ATP6V1G1
OD	218879_s_at	16	86564486	86588816	4697	rs16944719:86565187:A:T	700	1.64e-07	-0.501098	0.000474899	0.0215909	MTHFSD
OD	205968_at	2	18099066	18114221	3406	kgp8135640	-40674	4.77e-07	-0.463789	0.000476519	0.0216413	KCNS3
OD	202607_at	5	149865893	149937773	2214	rs10075355:149901373:G:C	35479	4.86e-07	0.175916	0.000477781	0.0216523	NDST1
OD	212570_at	11	94823022	94865809	2438	rs656997:94848646:G:A	25623	5.76e-07	-0.374256	0.000477688	0.0216523	ENDOD1
OD	228326_at	6	170057858	170063819	3259	rs4072462:170064859:G:T	7000	2.69e-07	-0.376041	0.000478606	0.0216665	WDR27
OD	239215_at	6	166756188	166761965	3665	rs9348116:166713038:G:C	-43151	3.45e-07	-0.273702	0.000489013	0.022114	LOC100289495
OD	242070_at	19	37266811	37267167	2156	rs8105605:37267274:T:G	462	1.35e-06	-0.435322	0.000489936	0.0221322	LOC728485
OD	211740_at	7	8196189	8302185	3930	kgp3973347	-2791	3.19e-07	-0.61101	0.000491891	0.0221968	ICA1
OD	213528_at	1	169761669	169764099	3240	rs12131357:169862064:C:G	100394	5.61e-07	-0.320753	0.000493328	0.0222167	METTL18
OD	218650_at	22	20074093	20099395	2184	kgp3679574	-24809	7.28e-08	-0.847813	0.000493378	0.0222167	MIR1306///DGCR8
OD	1554742_at	2	190649175	190671775	2267	rs6434363:190572291:A:G	-76885	9.4e-08	0.478927	0.000494339	0.0222363	PMS1
OD	1569478_s_at	19	28284401	28297680	3737	rs759045:28256350:T:A	-28052	9.82e-07	0.4895	0.000497497	0.0223547	LOC101927151
OD	230509_at	15	64447428	64448035	2103	rs895885:64446972:C:G	-457	1.51e-06	-0.354396	0.000500563	0.0224687	SNX22
OD	233880_at	17	78360185	78370078	3425	rs4890019:78371990:A:G	11804	2.15e-07	-0.682549	0.000505215	0.0226535	RNF213
OD	232226_at	11	40135748	40315664	2723	rs16934421:40205084:C:T	69335	6.96e-07	0.888623	0.000521188	0.023345	LRRC4C
OD	200056_s_at	2	68269338	68290121	3176	kgp3015361	27959	7.01e-07	0.318941	0.000523111	0.0234065	C1D
OD	227047_x_at	17	7363095	7363871	2205	rs4151125:7344497:C:T	-18599	6.35e-07	0.224154	0.000526706	0.0235425	ZBTB4
OD	235115_at	5	76723250	76724598	3042	rs335660:76792688:C:T	69437	3e-07	0.486064	0.000529367	0.0236365	PDE8B
OD	233781_s_at	2	152342790	152354729	2294	rs11896481:152277923:A:G	-64868	6.55e-07	-0.36958	0.000531101	0.023689	RIF1
OD	216605_s_at	19	42082626	42085989	1906	rs10406899:42226441:T:C	143814	1e-06	0.169873	0.000533466	0.0237446	CEACAM21
OD	244571_s_at	11	113239298	113239844	2634	kgp12563217	-9634	7.22e-07	-0.348562	0.000533295	0.0237446	TTC12
OD	239288_at	3	171064722	171177905	2529	rs9824791	-2837	7.47e-07	0.397668	0.000542098	0.0241035	TNIK
OD	215819_s_at	1	25688858	25747296	1723	rs11802413	72061	9.6e-07	-0.480392	0.000543719	0.0241502	RHD///RHCE
OD	230069_at	5	174956031	174956745	2376	rs157473:174947948:C:T	-8084	3.43e-09	0.374566	0.000546476	0.0242473	SFXN1
OD	218446_s_at	17	18684307	18710027	1226	rs78291594:18690450:A:G	6142	1.93e-06	-0.196474	0.000547862	0.0242834	TVP23B
OD	220961_s_at	7	45137183	45151317	2828	rs3757571:45146584:G:A	9400	6.36e-07	-0.385686	0.000548945	0.024292	TBRG4
OD	235846_at	8	95439939	95440676	3121	rs12676373:95362118:C:G	-77822	8.54e-07	0.38602	0.000549202	0.024292	FSBP///RAD54B
OD	1568781_at	10	127480088	127481945	2835	rs2149019:127482950:G:A	2861	1.96e-07	0.506172	0.000550815	0.0243127	UROS
OD	209718_at	22	50946672	50961901	2754	rs131814:50960101:G:A	13428	4.54e-07	0.198346	0.000550412	0.0243127	NCAPH2
OD	64474_g_at	22	20098441	20099269	2046	kgp3679574	-49157	4.99e-07	-0.534744	0.000558638	0.0246323	MIR1306///DGCR8
OD	224638_at	12	121200316	121339734	3090	rs623857:121230762:C:T	30445	7.96e-07	0.308626	0.000562641	0.0247831	SPPL3
OD	231317_at	8	143350823	143351307	3240	rs113248639:143353794:C:T	2970	4.86e-07	0.86961	0.000567544	0.0249472	TSNARE1
OD	244063_at	6	26472171	26476850	3052	rs9358949:26485717:A:C	13545	8.93e-09	0.315487	0.000567176	0.0249472	BTN2A1
OD	208095_s_at	4	57349374	57361555	3203	rs11721942:57176351:T:C	-173024	5.11e-07	-0.258132	0.000568967	0.0249839	SRP72
OD	226235_at	18	5237888	5239392	3065	rs7227931:5258179:T:C	20290	5.18e-07	0.223319	0.00057059	0.0250293	LINC00667
OD	224359_s_at	8	42752273	42873969	2108	rs186471684:43167463:T:C	415189	7.82e-07	1.28698	0.000571671	0.0250508	HOOK3
OD	213935_at	3	43762679	43764217	1867	rs7623828:43639436:C:A	-123244	4.21e-07	-0.359059	0.000576458	0.0252123	ABHD5
OD	215672_s_at	7	129008013	129067052	2516	rs12534372:129010847:A:C	2833	6.27e-07	0.370331	0.000577141	0.0252123	AHCYL2
OD	236243_at	9	88912836	88913306	2369	rs11141327:88895890:C:A	-16947	1.2e-07	-0.403111	0.00057693	0.0252123	ZCCHC6
OD	239159_at	17	45009732	45010628	1902	rs197913:44990046:G:C	-19687	1.08e-06	-0.405307	0.000579372	0.0252837	GOSR2
OD	208964_s_at	11	61567098	61584310	1921	rs174548	4249	1.93e-08	-0.319585	0.000582381	0.0253889	MIR1908///FADS1
OD	244151_at	6	131157724	131158275	3026	rs9375777:131153071:A:G	-4654	1.68e-08	0.81101	0.00058569	0.025507	SMLR1
OD	202585_s_at	9	33294533	33370165	3035	kgp6470030	-59586	8.6e-07	0.226905	0.000587398	0.0255442	NFX1
OD	214765_s_at	4	76838619	76862162	3062	rs10712861:76973871:C:T	135251	9.72e-07	0.297655	0.000587748	0.0255442	NAAA
OD	235888_at	5	21589006	21589481	2230	rs12153163:21391093:A:G	-197914	7.11e-07	0.925641	0.00059535	0.0258481	GUSBP1///GUSBP4
OD	1562628_at	17	39133967	39143253	3106	rs2158296:39105745:G:A	-28223	9.6e-08	0.634979	0.000601688	0.0260965	KRT40
OD	203682_s_at	15	40697685	40711063	2061	rs12908284:40999504:T:G	301818	4.08e-07	-0.202113	0.000602582	0.0261086	IVD
OD	217621_at	16	55739238	55740103	3069	rs168924	-49695	3.27e-11	0.600335	0.000604531	0.0261663	SLC6A2
OD	214765_s_at	4	76838090	76838746	3063	rs10712861:76973871:C:T	135780	9.72e-07	0.297655	0.000607633	0.0262738	NAAA
OD	230588_s_at	2	87257797	87258237	967	rs35084227:87277202:T:C	19404	1.56e-06	-0.305195	0.000608576	0.0262878	LOC730268///LOC285074
OD	235204_at	10	101470484	101471282	2472	rs2804413:101521927:G:C	51442	8.86e-07	-0.236074	0.00061492	0.0265348	ENTPD7
OD	226567_at	18	213613	214736	2306	rs1290897:295191:C:T	81577	5.93e-07	-0.136531	0.000615954	0.0265524	USP14
OD	210608_s_at	19	49199277	49209188	2732	rs676388:49211969:T:C	12691	2.31e-07	-0.563079	0.000625171	0.0269223	FUT2
OD	1560153_at	4	79394638	79433476	2691	rs11940606	36713	6.53e-07	-0.39578	0.000626241	0.0269411	FRAS1
OD	215190_at	11	32605377	32623069	2999	rs10835989:32906565:T:G	301187	6.47e-07	0.353106	0.000628589	0.0270147	EIF3M
OD	207547_s_at	3	58549843	58563491	2395	rs900871:58595376:G:A	45532	1.16e-06	-0.783286	0.000631396	0.0270804	FAM107A
OD	232530_at	3	171506056	171528740	2665	kgp4015690	10249	2.65e-07	-0.405508	0.000630818	0.0270804	PLD1
OD	237053_at	14	74872602	74873010	2540	rs8007552	12203	2.59e-07	-0.467612	0.000636578	0.0272751	SYNDIG1L
OD	218943_s_at	9	32457000	32526322	3549	rs7042042	-5857	5.68e-07	0.398206	0.000642393	0.0274965	DDX58
OD	221253_s_at	6	7881749	7910766	3239	rs1043784	181	5.06e-07	-0.198224	0.000643528	0.0275173	BLOC1S5-TXNDC5///TXNDC5
OD	1569013_s_at	22	22652585	22662644	2279	rs6001873	40483	1.69e-07	0.573274	0.000644883	0.0275475	LOC101929959///BMS1P20
OD	213581_at	6	170890832	170893709	1854	kgp4075661	-174196	9.81e-07	-0.500948	0.000646664	0.027568	PDCD2
OD	243547_at	16	3315526	3317693	2339	rs6501165:3313611:A:C	-1916	6.99e-07	-0.286216	0.000646299	0.027568	LINC00921///ZNF263
OD	225489_at	2	667647	677439	3568	rs35181861:679483:A:G	11835	6.23e-07	0.260723	0.000651787	0.0277585	TMEM18
OD	1558794_at	10	89003888	89102703	2094	rs368383168:88968878:G:A	-35011	1.09e-07	-0.802193	0.000654493	0.0277902	NUTM2A-AS1
OD	211965_at	14	69254055	69258198	2743	rs60339744:69298878:A:G	44822	2.18e-07	0.80071	0.000653711	0.0277902	ZFP36L1
OD	32836_at	6	32135988	32143893	12774	rs1061808	558	1.57e-08	0.277809	0.000654497	0.0277902	AGPAT1
OD	239394_at	16	55737131	55737700	3078	rs168924	-47588	6.9e-09	0.303712	0.000656336	0.0278405	SLC6A2
OD	230362_at	10	121551026	121551720	2992	rs2289306	554	6.27e-07	0.36596	0.000663671	0.0281235	INPP5F
OD	214889_at	4	187075641	187093296	3925	rs145833786:187104776:C:T	29134	4.09e-07	-0.307349	0.000664593	0.0281344	FAM149A
OD	216611_s_at	16	55734185	55739978	3090	rs168924	-44642	3.26e-07	0.383556	0.000675818	0.0285811	SLC6A2
OD	212853_at	4	52709228	52783166	1143	rs2219576:52912589:A:T	203360	6.22e-06	0.296143	0.000678886	0.0286823	DCUN1D4
OD	219087_at	9	95218486	95233004	2688	rs117474329:95571831:G:A	353344	5.83e-07	2.14415	0.000682801	0.028819	ASPN
OD	217928_s_at	11	68272612	68382720	2050	rs12284933:68319489:G:A	46876	1.1e-06	0.266872	0.000686643	0.0289523	PPP6R3
OD	208982_at	17	62399862	62407083	1391	kgp2782400	-22218	6.31e-07	-0.67978	0.000688042	0.0289825	PECAM1
OD	1553306_at	2	202098188	202146638	2119	rs6719014:202176024:T:C	77835	9.29e-08	0.349317	0.000695533	0.029269	CASP8
OD	1552948_at	1	3668961	3688208	2993	rs7533488:4099661:A:C	430699	6.86e-07	0.180827	0.000696264	0.0292707	CCDC27
OD	1557628_s_at	15	40818006	40820994	1971	rs41500744:40379030:A:C	-438977	1.27e-06	0.519608	0.000701274	0.0294521	LOC283745
OD	232183_at	6	158530535	158532537	3393	6:158556319:T:C	25783	7.27e-07	0.689935	0.000704354	0.0295522	SERAC1
OD	226934_at	12	69666126	69668138	2964	rs11177581:69684528:G:C	18401	2.22e-07	-0.73767	0.000712299	0.029856	CPSF6
OD	1557263_s_at	14	24030305	24037282	2410	rs12890629	-3672	4.38e-07	0.483701	0.000718662	0.030093	LOC102724814
OD	205209_at	12	52345501	52389484	2567	rs877869:52392200:G:A	46698	1.06e-06	0.384846	0.000722293	0.0301854	ACVR1B
OD	218552_at	1	53361904	53387398	2426	rs6687909:53547800:A:G	185895	1.77e-07	0.811041	0.000722189	0.0301854	ECHDC2
OD	212777_at	2	39210922	39348096	2109	rs963731:39216873:T:C	5950	2.7e-08	0.60535	0.000727784	0.030385	SOS1
OD	237806_s_at	20	58675974	58676427	2707	rs1407026:58220750:T:C	-455225	3.2e-11	1.89809	0.000735678	0.0306844	LOC729296///MIR646HG
OD	228110_x_at	7	66204815	66205748	3174	rs34356500:66236607:G:T	31791	1.64e-06	-0.371286	0.000738326	0.0307646	RABGEF1
OD	225906_at	7	74443749	74445631	375	rs368436065:74205473:G:A	-238277	4.72e-06	-0.30353	0.000744042	0.0309723	GATSL2
OD	218721_s_at	1	186344969	186388370	2019	rs967750:186691238:G:A	346268	1.92e-06	0.21657	0.000769802	0.0320132	C1orf27
OD	225627_s_at	1	64936474	65158739	2439	kgp4408126	64292	3.71e-07	-0.450565	0.000770965	0.0320302	CACHD1
OD	203209_at	12	118454531	118470044	2869	kgp6230557	-446904	3.07e-07	-0.296719	0.000771907	0.0320379	RFC5
OD	207170_s_at	12	51442656	51454204	2133	rs10876128:51448555:T:C	5898	1.51e-06	-0.198861	0.000775415	0.0321521	LETMD1
OD	208539_x_at	1	153043096	153043315	2551	rs454186:153049149:C:T	6052	1.28e-06	-0.764137	0.000779459	0.0322882	SPRR2B
OD	208539_x_at	1	153028992	153029211	2571	rs454186:153049149:C:T	20156	1.28e-06	-0.764137	0.000781932	0.032359	SPRR2B
OD	229253_at	1	151846353	151847224	1894	rs13320	163	1.92e-06	0.258128	0.000782863	0.032366	THEM4
OD	219628_at	3	178741526	178789583	2575	rs4621371	-53601	1.16e-06	0.377416	0.000785111	0.0324273	ZMAT3
OD	232816_s_at	12	31240818	31246656	3164	rs12425683:31222178:G:T	-18641	4.17e-07	-0.209729	0.000790566	0.0326208	DDX11
OD	1558044_s_at	16	70281198	70284741	1456	rs9924898:70241566:G:A	-39633	2.26e-06	0.323355	0.000793078	0.0326927	EXOSC6
OD	203074_at	10	48255323	48271366	754	rs10888183:48329330:G:T	74006	2.62e-06	0.84685	0.000805188	0.0331597	ANXA8L1///ANXA8
OD	215211_at	16	21805415	21807315	638	rs201657136:21806465:G:C	1049	2.09e-06	-0.545751	0.000807207	0.0331968	RRN3P1
OD	218991_at	17	58120554	58147091	976	rs12951337	33652	4.65e-06	0.326485	0.000807654	0.0331968	HEATR6
OD	203778_at	4	103552647	103682138	2290	rs223501:103643128:G:A	90480	1.57e-06	0.24084	0.000814452	0.0333469	MANBA
OD	210201_x_at	2	127805606	127864690	3094	rs35832505:127846505:T:C	40898	4.53e-07	-0.368885	0.000814073	0.0333469	BIN1
OD	217830_s_at	20	1422806	1448417	2966	kgp1917345	19983	5.65e-07	-0.39177	0.000814061	0.0333469	NSFL1C
OD	239785_at	3	137780831	137781362	1839	rs7627226:137824569:T:G	43737	2.18e-08	-0.619998	0.000812528	0.0333469	DZIP1L
OD	232284_at	3	63989697	63997923	2746	kgp7871830	8198	5.45e-07	-0.377588	0.00082032	0.0335548	PSMD6-AS2
OD	236052_at	1	27320800	27326537	1357	rs3001258:26822332:G:A	-498469	1.14e-06	-0.914655	0.000826272	0.0337657	TRNP1
OD	235390_at	5	64017280	64018648	1963	rs275834:63999893:T:A	-17388	1.2e-06	0.295092	0.000831415	0.0339432	SREK1IP1
OD	205654_at	1	207277663	207318308	1817	kgp4256512	-7745	2.66e-06	1.01599	0.000835866	0.0340892	C4BPA
OD	214469_at	6	26217147	26217707	3322	rs112759935:26254160:G:T	37012	1.63e-06	-0.607744	0.000836599	0.0340892	HIST1H2AE
OD	207711_at	20	35419156	35423278	1221	rs3748459:35507542:G:A	88385	1.71e-06	-0.233552	0.00083932	0.0341673	SOGA1
OD	1556371_at	6	137813340	137815531	2738	rs10484594:137757594:C:G	-55747	8.34e-07	0.655514	0.000842653	0.03427	OLIG3
OD	244706_at	8	52739488	52744125	3106	rs13272467:52738872:C:T	-617	2.96e-07	-0.765429	0.000843487	0.0342711	PCMTD1
OD	1568854_at	6	26924771	26991753	2834	rs34783558:27171700:T:C	246928	2.21e-06	0.465279	0.000845589	0.0342979	LINC00240
OD	217974_at	12	27126122	27167138	3191	kgp8876503	-28611	1.19e-06	-0.340677	0.000845763	0.0342979	TM7SF3
OD	215891_s_at	5	150639359	150646816	3241	rs248465:150643053:C:T	3693	5.89e-07	-0.441525	0.000849748	0.0344266	GM2A
OD	1553686_at	18	43753992	43843260	2529	rs6507670:43734409:A:G	-19584	9.49e-07	-0.233015	0.000856347	0.0346608	C18orf25
OD	225187_at	8	22462270	22478287	2354	rs4872527:22496048:G:A	33777	9.08e-07	-0.2708	0.000857941	0.0346922	CCAR2
OD	242139_s_at	19	58826574	58827018	1832	rs140698478:58916893:G:A	90318	1.48e-06	-0.472633	0.000860702	0.0347707	ERVK3-1///ZNF8
OD	212121_at	10	97423157	97453683	2964	rs61869591:97568570:T:A	145412	1.25e-06	0.179047	0.000865152	0.0349172	TCTN3
OD	202900_s_at	17	5289421	5322986	3513	rs1806267	32684	9.58e-08	-0.25444	0.000868201	0.035007	NUP88
OD	1554251_at	1	21080549	21082393	2536	rs628265	-62065	1.14e-06	0.263377	0.000875528	0.0352689	HP1BP3
OD	202917_s_at	1	153362507	153363549	2254	rs6702891:153540186:C:A	177678	1.64e-06	-2.0041	0.000877598	0.0353187	S100A8
OD	226616_s_at	21	44313378	44329226	3633	rs11702357:44211260:A:G	-102119	4.14e-07	-0.509201	0.000882412	0.0354788	NDUFV3
OD	1560007_at	10	31216933	31219725	2621	rs2220816:31175608:T:C	-41326	8.52e-07	0.673205	0.000885337	0.0355627	LOC645984
OD	209074_s_at	3	58551177	58563104	2391	rs73076214:58591560:G:A	40382	1.62e-06	-0.755745	0.000886702	0.0355838	FAM107A
OD	219905_at	1	43309343	43310655	2442	rs12406279	1295	7.56e-07	-0.428711	0.000899591	0.036067	ERMAP
OD	225896_at	17	17093196	17095955	2412	rs6502557	-132219	1.3e-06	-0.373079	0.000902872	0.0361643	MPRIP
OD	220310_at	10	5435060	5446793	4195	rs12242934:5481395:T:C	46334	7.36e-08	0.526886	0.000905685	0.0362428	TUBAL3
OD	204202_at	7	2649777	2654362	3221	rs2969015:2635234:C:T	-14544	9.4e-07	-0.349033	0.000907991	0.0363008	IQCE
OD	221865_at	9	117406255	117408702	2830	rs148424497:117474483:G:A	68227	5.26e-07	-0.739747	0.000910406	0.0363631	TMEM268
OD	204872_at	9	82340466	82341654	2395	rs117329281:81959332:C:T	-381135	3e-07	-0.568344	0.000913052	0.0364002	TLE4
OD	240770_at	5	72427203	72427641	2229	rs13158928:72455422:C:T	28218	5.88e-07	0.60503	0.000912818	0.0364002	TMEM171
OD	235523_at	17	8129291	8129765	2271	kgp2094738	246	1.1e-07	-0.343093	0.000916457	0.0365017	CTC1
OD	220233_at	19	39432917	39437356	2771	rs4801967:39428696:C:T	-4222	1.12e-06	-0.325757	0.000920609	0.0365771	FBXO17
OD	225044_at	17	39981432	39992476	1934	rs7208062:39988601:C:T	7168	3.62e-08	0.193558	0.000920882	0.0365771	NT5C3B
OD	231002_s_at	17	5289134	5289645	3512	kgp10624222	-7377	6.18e-07	-0.228315	0.000920937	0.0365771	RABEP1
OD	202713_s_at	14	35591741	35746820	3106	rs148251711:35543600:C:T	-48142	1.21e-06	0.332505	0.000923286	0.0366361	KIAA0391///PSMA6
OD	216243_s_at	2	113875517	113890404	2290	rs6715841:113857919:G:A	-17599	1.36e-06	-0.418204	0.00092644	0.0367269	IL1RN
OD	229694_at	10	122630680	122639140	3126	rs4752472:122650655:A:C	19974	5.12e-07	-0.528666	0.000928948	0.0367919	WDR11
OD	235993_at	20	1148976	1149591	3245	kgp1917345	293813	2.32e-07	-0.49138	0.000935894	0.0370189	PSMF1
OD	237640_at	14	50581141	50582575	1966	rs8004450:50567344:T:C	-13798	1.15e-07	-0.328459	0.000936424	0.0370189	VCPKMT
OD	215305_at	4	55142497	55148261	2319	rs13141227:55322701:T:A	180203	1.61e-06	0.63149	0.000937332	0.0370202	PDGFRA
OD	223634_at	22	35942820	35950046	2567	rs1573708	484663	1.43e-06	0.396432	0.000938502	0.037032	RASD2
OD	206768_at	16	1994579	2004679	2869	rs2266205:2007744:T:C	13164	2.04e-08	0.61354	0.000941959	0.037065	RPL3L
OD	235290_at	9	99578672	99579215	1764	rs11998922:99780150:C:T	201477	1.28e-07	0.749648	0.000941409	0.037065	ZNF782
OD	239161_at	11	110335168	110335608	2390	rs2358322	-5228	1.71e-06	0.461275	0.000941198	0.037065	FDX1
OD	1557758_at	11	106122133	106135632	2151	rs1939805:106013780:G:C	-108354	1.68e-06	-0.677386	0.000943815	0.0371036	LOC101928535
OD	239345_at	2	228551534	228551959	3916	rs73095787:228482119:T:G	-69416	1.76e-07	2.35833	0.000950722	0.0373405	SLC19A3
OD	1554743_x_at	2	190649175	190671775	2267	rs6434363:190572291:A:G	-76885	6.74e-07	0.531908	0.000953989	0.0373995	PMS1
OD	1556725_a_at	19	58520197	58522600	2453	rs10410196:58516651:A:G	-3547	1.1e-06	-0.3723	0.000953864	0.0373995	LOC100288490
OD	208719_s_at	22	38881882	38902005	2061	rs6001118:38797018:T:A	-84865	7.04e-07	0.796187	0.000959708	0.037589	DDX17
OD	229534_at	14	74059094	74062470	2727	rs2009883:74061457:C:T	2362	1.67e-06	0.402638	0.000964547	0.0377437	ACOT4
OD	205483_s_at	1	948878	949913	1589	rs7549601:1213224:T:A	264345	2.46e-06	-0.920181	0.000971263	0.0379491	ISG15
OD	220633_s_at	1	21069622	21107003	2553	rs7548269:21089472:T:C	19849	1.53e-06	0.309212	0.000971585	0.0379491	HP1BP3
OD	223130_s_at	6	16129401	16148479	2840	rs13192791:15659539:C:T	-469863	1.2e-06	0.34999	0.000973204	0.0379773	MYLIP
OD	231768_at	1	161009040	161015711	2781	rs186663604:161210533:C:T	201492	1.01e-08	1.07328	0.00097752	0.0381107	USF1
OD	227939_s_at	7	23570359	23570910	2829	rs113059072:23326326:T:C	-244034	1.12e-06	1.51159	0.000979548	0.0381547	TRA2A
OD	202519_at	12	122617829	122628965	1934	rs36045144:122618131:A:G	301	1.63e-06	-0.415855	0.00098286	0.0382486	MLXIP
OD	1554901_at	14	20947835	20948404	3779	rs1958399:21433342:T:C	485506	8.41e-07	0.467824	0.000991407	0.0385458	GAFA1
OD	218483_s_at	11	118415257	118436714	2286	rs11552421	15261	6.51e-07	-0.228243	0.000993087	0.0385758	IFT46
OD	205786_s_at	16	31271310	31344190	1476	rs4889543:31340216:C:T	68905	5.33e-07	-0.546467	0.00099452	0.0385961	ITGAM
OD	223626_x_at	14	94594120	94595923	3311	rs76249699:94766083:T:C	171962	6.83e-07	-0.955548	0.00101103	0.039201	IFI27L2
OD	228468_at	10	27470416	27475830	3823	rs11015604:27488069:T:A	17652	2.34e-07	-0.316525	0.00101521	0.0393271	MASTL
OD	205008_s_at	15	78396991	78423563	2995	rs11547207:78423596:A:C	26604	7.28e-07	0.334102	0.00102156	0.039537	CIB2
OD	212371_at	1	244870346	244872335	2588	kgp1792420	87666	6.3e-07	-0.296556	0.00102295	0.0395547	DESI2
OD	212678_at	17	29701622	29704940	2205	kgp3540843	45588	1.21e-06	-0.466236	0.00102718	0.0396821	NF1P9///NF1
OD	1552623_at	19	16254474	16269351	3503	rs2683031:15776335:T:C	-478140	1.5e-06	0.321352	0.00103482	0.0399409	HSH2D
OD	1556263_s_at	15	24778838	24832920	5702	rs8028777:24751425:C:T	-27414	1.02e-06	-0.941147	0.00104176	0.0400706	LOC101928818///PWRN1
OD	1560068_a_at	4	153855675	153858200	2461	kgp8350928	5081	9.16e-07	-0.428968	0.0010408	0.0400706	LOC729870
OD	222142_at	16	50783873	50821659	1950	rs9989409:50964198:A:C	180324	8.37e-07	-0.90165	0.00104196	0.0400706	CYLD
OD	232637_at	2	242274145	242278802	3223	rs6718952:242219350:C:G	-54796	3.09e-09	0.859165	0.00104135	0.0400706	2002-09-01
OD	220125_at	9	34458832	34520979	2268	kgp3941395	106247	2.4e-06	-1.15802	0.00104339	0.0400892	DNAI1
OD	205854_at	12	3000032	3049764	2988	rs10848746:3038805:A:G	38772	1.13e-06	0.237953	0.00104862	0.0402537	TULP3
OD	214046_at	6	96661681	96663488	3044	kgp7342134	-137159	8.11e-07	0.88472	0.00105051	0.0402776	FUT9
OD	224530_s_at	4	20731704	20852290	2937	rs73255313:20622647:A:G	-109058	7.74e-07	0.313638	0.00105114	0.0402776	KCNIP4
OD	1556357_s_at	8	615991	623814	4366	rs1703915:625117:T:C	9125	6.93e-07	0.971194	0.00105632	0.0404395	ERICH1
OD	1556284_at	4	106367358	106367809	2517	rs77658326:106451081:T:C	83722	3.89e-07	-1.28853	0.00106992	0.0409232	PPA2
OD	200839_s_at	8	11701827	11725573	3216	kgp1980149	-249823	8.99e-07	-0.176105	0.00107469	0.041037	CTSB
OD	227533_at	1	178890258	178890975	2686	rs77607940:178740130:C:T	-150129	1.54e-06	0.366474	0.00107483	0.041037	RALGPS2
OD	218435_at	13	43597338	43681582	2492	rs2281779:43597980:G:A	641	6.79e-09	-0.340499	0.00108631	0.041438	DNAJC15
OD	220660_at	9	118650444	118687486	2510	kgp1067952	-115945	1.31e-06	0.241445	0.00108815	0.0414709	LINC00474
OD	208622_s_at	6	159186775	159239249	3565	rs13211222:158943485:A:G	-243291	7.95e-07	-0.407037	0.00109337	0.0415951	EZR
OD	213051_at	7	138730642	138764890	2616	rs1044551	-618	8.92e-07	0.227331	0.00109331	0.0415951	ZC3HAV1
OD	1562244_at	19	52956834	52962089	4000	rs73053332:52953950:G:T	-2885	1.66e-10	0.511339	0.00109783	0.0416527	ZNF578
OD	242744_s_at	3	121976004	121976486	2784	rs3749205:121976535:T:C	530	8.72e-07	0.376442	0.00109596	0.0416527	CASR
OD	243744_at	2	200532078	200715759	1790	rs6759018:200620763:T:C	88684	2.25e-06	0.156465	0.00109783	0.0416527	FTCDNL1
OD	1558603_at	2	87238287	87239483	1000	rs7570057:86894709:C:T	-343579	6.94e-08	1.65139	0.00110399	0.041849	PLGLB2
OD	221273_s_at	9	140114707	140115458	1965	rs377331025:140217912:A:G	103204	6.69e-07	0.53718	0.00110503	0.041851	RNF208
OD	214366_s_at	10	45938689	45939680	2397	rs111916157:45869895:A:G	-68795	3.19e-06	-0.372597	0.00110916	0.04197	ALOX5
OD	216468_s_at	19	20116813	20135186	2705	rs10418572:20133473:T:A	16659	2.17e-06	0.411143	0.00111175	0.0419931	ZNF682
OD	226823_at	1	28818206	28826881	1935	rs9426301:29090920:T:C	272713	1.16e-06	-0.232206	0.00111108	0.0419931	PHACTR4
OD	1552491_at	10	1064853	1071799	3145	rs1871624:1045824:A:G	-19030	3.68e-07	-0.320978	0.00111345	0.0420199	IDI2
OD	226383_at	11	30358989	30360005	2082	rs1337439:30375512:G:C	16522	2.75e-06	-0.157747	0.00111831	0.0421658	ARL14EP
OD	210375_at	1	71436463	71513491	2206	rs17090710:71441093:C:G	4629	1.87e-06	0.567421	0.00112416	0.0423111	PTGER3
OD	225430_at	12	120899788	120901552	2369	rs566124:120902279:T:C	2490	2.32e-06	0.176703	0.00112415	0.0423111	GATC
OD	203144_s_at	1	175126122	175161929	2570	rs10912901:175138602:G:A	12479	1.29e-06	-0.318929	0.0011309	0.0425271	KIAA0040
OD	218155_x_at	17	2225796	2240801	2581	rs7222251:2226116:T:C	319	2.25e-07	-0.195543	0.00115901	0.0435455	TSR1
OD	213933_at	1	71472225	71473974	2181	kgp10589605	-29600	8.79e-07	0.543446	0.00116085	0.043572	PTGER3
OD	235789_at	19	5047506	5089687	3227	rs57308607:5046168:C:G	-1339	6.41e-07	-0.616209	0.00116177	0.043572	LOC100507022///KDM4B
OD	214790_at	6	76343419	76389583	1671	rs7744029:76285537:C:T	-57883	3.43e-06	-0.280636	0.0011694	0.0438194	SENP6
OD	1554833_at	15	94899202	94946493	2911	rs7178698	46516	7.04e-07	0.513512	0.00117078	0.0438324	MCTP2
OD	229412_at	6	42018261	42025524	2625	kgp11009079	18836	1.36e-06	0.304815	0.00117436	0.0439277	TAF8
OD	1561973_at	12	56577132	56583267	1106	rs17117860:56079465:C:G	-497668	3.25e-06	-1.00152	0.00117756	0.0439698	SMARCC2
OD	235867_at	1	110276558	110277132	1729	rs1109138:110277949:T:C	1390	1.69e-06	-0.370792	0.00117698	0.0439698	GSTM3
OD	206108_s_at	20	42086567	42089974	2676	kgp3759202	-2520	1.94e-06	0.683756	0.00118095	0.0440576	SRSF6
OD	228369_at	6	42897274	42906442	2065	rs9471974:42918984:T:A	21709	2.1e-06	0.325549	0.00118254	0.0440782	CNPY3
OD	203096_s_at	4	160189245	160281302	2545	rs2348167:160261891:C:G	72645	9.76e-07	0.348938	0.00118409	0.0440972	RAPGEF2
OD	1565737_at	2	120205479	120207612	2573	rs1530100	-6340	2.49e-06	-0.968827	0.0011942	0.044401	SCTR
OD	207668_x_at	2	10923998	10952907	3663	rs1686482	-1483	1.12e-06	-0.101237	0.00119722	0.044401	PDIA6
OD	226135_at	6	34842504	34845346	2592	rs6940395:34736553:G:T	-105952	1.98e-06	0.222763	0.00119583	0.044401	UHRF1BP1
OD	227742_at	21	36089782	36090525	2646	rs717579:36062986:A:G	-26797	1.34e-06	0.725176	0.00119611	0.044401	CLIC6
OD	228206_at	16	25704356	26149006	3251	rs115807799:25826187:A:T	121830	2.84e-12	2.91417	0.00119748	0.044401	HS3ST4
OD	206287_s_at	3	52847299	52864688	1910	rs648514:52467263:G:A	-380037	4.3e-06	0.628852	0.00120541	0.0446203	ITIH4
OD	207627_s_at	12	51489004	51961182	2128	rs55987825:51443387:G:A	-45618	2.26e-06	-0.27171	0.0012055	0.0446203	TFCP2
OD	203595_s_at	10	91174342	91180759	3017	rs17121248	11353	6.2e-07	-0.255002	0.00121043	0.0447248	IFIT5
OD	230177_at	5	69745686	69746181	3	5:70181054:A:G	435367	0.00141256	0.276287	0.00121021	0.0447248	GTF2H2B///GTF2H2
OD	223000_s_at	1	160965983	160990925	2825	rs164275:160587121:A:C	-378863	3.39e-07	-0.300977	0.00121545	0.0448712	F11R
OD	1561942_x_at	16	2710350	2723437	1569	rs11077332:2734981:A:G	24630	2.35e-06	-0.279455	0.00121673	0.0448794	ERVK13-1
OD	207075_at	1	247587920	247612410	4053	rs140603747:247537245:T:C	-50676	1.72e-07	1.14639	0.00122102	0.0449985	NLRP3
OD	206594_at	2	242053049	242074184	3238	kgp2404852	57736	1.41e-06	-0.298911	0.00122612	0.045108	PASK
OD	210050_at	12	6976357	6980267	2026	rs7303722	57465	1.97e-06	0.263674	0.00122584	0.045108	TPI1
OD	1552986_at	10	6213726	6214800	3161	kgp1376315	434514	2.51e-07	0.371253	0.00123275	0.0453126	LOC142937
OD	213822_s_at	12	109915458	109928524	2657	rs111762704:109856214:C:T	-59245	2.86e-07	0.694551	0.00125012	0.0459113	UBE3B
OD	218310_at	7	66205719	66276451	3182	rs62464970:66624558:C:G	418838	4.36e-06	-0.313697	0.00126363	0.0463674	KCTD7///RABGEF1
OD	242112_at	5	157183243	157183751	3190	rs13162531	-5025	1.33e-06	-0.302197	0.00126693	0.0464483	LSM11
OD	214408_s_at	22	32755893	32766972	3703	rs5994527:32688462:C:T	-67432	1.05e-06	0.227195	0.00126844	0.0464635	RFPL1S///RFPL3S
OD	221540_x_at	5	69711215	69743755	3	5:69750441:T:G	39225	0.00152636	0.160686	0.00127775	0.0467641	GTF2H2C_2///GTF2H2C///GTF2H2B///GTF2H2
OD	210639_s_at	6	106634408	106764083	3079	rs9400047:107131270:C:A	496861	8.32e-07	-0.714404	0.00128612	0.0470299	ATG5
OD	210732_s_at	1	236689344	236711523	3767	rs74146335:236773134:G:A	83789	4.5e-10	-1.04191	0.00129635	0.0473631	LGALS8
OD	228272_at	9	139256352	139258491	2491	rs111570257:139282507:G:A	26154	1.53e-06	0.623732	0.00129979	0.0474071	DNLZ
OD	235428_at	8	144362331	144363860	3303	rs12680237:144403292:C:T	40960	8.09e-07	-0.450437	0.00129875	0.0474071	MINCR
OD	202399_s_at	15	90377529	90437211	2257	kgp4038204	71605	1.68e-06	0.256324	0.00131558	0.0479418	C15orf38-AP3S2///AP3S2
OD	224428_s_at	2	174219547	174233632	2585	2:174152683:T:G	-66865	1.07e-07	0.793053	0.00132133	0.04811	CDCA7
OD	216005_at	9	117807843	117809546	3247	rs1757100:117865275:C:G	57431	2.28e-08	0.5691	0.00132461	0.0481881	TNC
OD	203572_s_at	7	99704701	99716969	1397	rs11771331	-99114	4.55e-06	-0.157072	0.00132597	0.0481962	TAF6
OD	227410_at	3	194407700	194409766	4207	rs73889854:194115664:A:C	-292037	8.85e-08	-1.77198	0.00132824	0.0482374	FAM43A
OD	203707_at	16	3333526	3341454	2314	rs224221:3303531:A:T	-29996	1.47e-06	0.159014	0.0013382	0.0485575	LINC00921///ZNF263
OD	238149_at	19	53717655	53719355	3985	rs55852652:53721172:G:C	3516	9.27e-07	0.444212	0.00134409	0.0487296	ZNF818P
OD	203327_at	10	94212003	94333841	2018	rs10882041:94022819:A:G	-189185	9.98e-07	-0.654745	0.00135869	0.0492168	IDE
OD	217631_at	10	1063397	1064375	3143	rs1871624:1045824:A:G	-17574	8.99e-07	-0.332661	0.00136559	0.0494246	GTPBP4
OD	210832_x_at	1	71318356	71513491	2361	kgp10589605	124269	2e-06	0.413535	0.00137223	0.0496226	PTGER3
PPP	237622_at	9	32453727	32454366	3561	rs10970987:32457189:T:C	3461	7.93791e-44	2.95786	3.45471e-30	1.46542e-25	ACO1
PPP	205048_s_at	7	55840872	55841376	3542	rs6593279:55803970:G:A	-36903	4.76211e-36	4.42081	2.28128e-28	3.63552e-24	PSPH
PPP	226736_at	14	65400925	65402086	2813	rs10142379:65354946:A:G	-45980	1.79099e-33	1.23215	2.57121e-28	3.63552e-24	CHURC1
PPP	219629_at	22	45705814	45736643	3456	rs104664	6039	6.93952e-39	2.63959	1.75855e-27	1.86485e-23	FAM118A
PPP	218948_at	6	107077452	107115420	3204	rs11968502:107101998:G:A	24545	2.66808e-34	-1.25595	6.66841e-26	5.65721e-22	QRSL1
PPP	1562337_at	19	9296269	9299493	2878	kgp10544853	-45286	1.59792e-33	3.14328	1.11167e-25	6.7364e-22	OR7D2
PPP	231223_at	8	2792874	2793277	6194	rs10503195:2970477:T:C	177602	1.41733e-34	3.56287	9.72134e-26	6.7364e-22	CSMD1
PPP	227941_at	2	61368731	61372085	1921	rs1177274:61368532:T:G	-200	4.29732e-29	1.2369	6.29781e-25	3.33926e-21	LOC339803
PPP	231959_at	14	74551667	74667117	2950	rs8003212:74624963:C:T	73295	4.56922e-26	1.03832	4.95681e-22	2.3362e-18	LIN52
PPP	205176_s_at	1	63906461	63988835	2779	rs855325:64064780:T:C	158318	9.41525e-26	0.6049	1.21607e-21	5.15833e-18	ITGB3BP
PPP	1569110_x_at	5	1628812	1634073	3795	kgp8844925	-34757	9.74609e-30	-1.19398	4.0809e-21	1.57367e-17	LOC728613
PPP	1556667_at	2	200625258	200715896	1762	rs6759018:200620763:T:C	-4496	1.47971e-24	0.972914	9.26784e-21	3.27603e-17	FTCDNL1
PPP	229119_s_at	17	15881040	15903002	2161	rs2159643:15881816:C:G	775	8.68078e-26	-0.557597	1.11101e-20	3.62514e-17	ZSWIM7
PPP	231236_at	6	29640259	29645079	10177	rs2535240:29643877:A:G	3617	2.44371e-28	1.7413	2.17252e-20	6.58243e-17	ZFP57
PPP	222361_at	9	141071415	141071885	1023	rs3004663:141044632:C:T	-26784	5.76769e-26	-1.4944	3.29066e-20	9.30555e-17	TUBBP5
PPP	219260_s_at	17	7155847	7158228	2391	rs222843	-9867	3.44186e-24	1.05038	5.26316e-19	1.39533e-15	ELP5
PPP	1560014_s_at	16	15119080	15126526	722	rs77927814:15124327:T:C	5246	1.7151e-23	1.32175	8.18429e-19	1.95153e-15	PDXDC1
PPP	215848_at	15	76672049	77197744	1942	rs11857015:76649390:T:C	-22660	1.41294e-22	0.974742	8.2813e-19	1.95153e-15	SCAPER
PPP	227548_at	2	190634951	190647705	2255	rs920427:190553957:T:A	-80995	5.90747e-22	0.577743	2.03409e-18	4.54116e-15	ORMDL1
PPP	228719_at	17	15879873	15880335	2154	kgp1753280	36	1.09125e-22	0.725655	2.35441e-18	4.99347e-15	ZSWIM7
PPP	209480_at	6	32627246	32634594	19062	kgp8234243	-18142	4.31734e-25	2.42176	3.1933e-18	6.45016e-15	HLA-DQB1
PPP	1568764_x_at	5	1628598	1634105	3796	kgp8844925	-34543	3.48277e-28	-1.11193	3.62624e-18	6.99169e-15	LOC728613///PDCD6
PPP	236598_at	2	162103756	162104228	2185	kgp2034520	-2496	1.63824e-26	-1.85163	3.79105e-18	6.99169e-15	LOC100996579
PPP	237610_at	2	162079768	162107636	2183	kgp2034520	21492	2.09808e-21	-0.866389	7.43263e-18	1.31366e-14	LOC101929512
PPP	203223_at	17	5185592	5286706	3235	rs3026133:5308603:G:A	123010	1.82823e-24	-0.612738	9.19942e-18	1.56088e-14	RABEP1
PPP	228124_at	20	25275378	25370725	2883	rs4815420:25383979:C:T	108600	1.03763e-20	0.889228	2.35335e-17	3.8261e-14	ABHD12
PPP	236451_at	2	162104788	162105560	2180	kgp2034520	-3528	1.65233e-24	-2.28348	2.4354e-17	3.8261e-14	LOC100996579
PPP	229238_at	17	263642	264238	2505	kgp6280646	-4339	2.02586e-21	0.759444	2.64033e-17	3.99991e-14	C17orf97
PPP	1552582_at	21	15646119	15663720	3581	rs77985051:15641704:A:G	-4416	1.69002e-23	2.38872	3.00527e-17	4.39578e-14	ABCC13
PPP	208159_x_at	12	31226831	31257725	3158	rs7308754:31240862:A:T	14030	2.69491e-22	-0.793906	3.1753e-17	4.48966e-14	DDX11
PPP	213831_at	6	32605213	32611042	18851	rs3104363:32604000:G:T	-1214	7.6039e-24	3.30591	4.47619e-17	6.12487e-14	LOC100509457///HLA-DQA1
PPP	1559003_a_at	1	45959539	45965740	1713	rs781066:45943156:T:C	-16384	1.4906e-20	1.11099	4.75957e-17	6.30911e-14	CCDC163
PPP	230716_at	6	131148565	131156432	3039	rs2039509	31556	7.74184e-21	1.94794	5.78676e-17	7.43827e-14	SMLR1
PPP	233371_at	21	15646264	15672006	3582	rs2236001:15646405:C:A	140	1.87288e-25	1.28899	7.88308e-17	9.83484e-14	ABCC13
PPP	1559186_at	15	101091872	101093814	3793	rs12904576:101094127:T:C	2254	6.40943e-21	1.02975	1.05673e-16	1.24512e-13	PRKXP1
PPP	1564356_at	19	37407356	37441838	2072	rs571294	33754	2.95942e-20	0.940451	1.05324e-16	1.24512e-13	ZNF568
PPP	228182_at	3	123001142	123001788	2283	rs72964564:123054770:A:C	53627	2.14859e-20	1.24093	1.08846e-16	1.24785e-13	ADCY5
PPP	1568720_at	19	19909598	19932527	2627	kgp648206	-4430	2.43346e-21	1.28054	1.17783e-16	1.31477e-13	ZNF506
PPP	1560013_at	16	15119080	15126526	722	rs77927814:15124327:T:C	5246	1.69154e-20	1.17127	1.22851e-16	1.33618e-13	PDXDC1
PPP	1559188_x_at	15	101091872	101093814	3793	rs12904576:101094127:T:C	2254	2.44975e-21	0.948888	1.42693e-16	1.51319e-13	PRKXP1
PPP	1553269_at	4	124401	157947	1564	rs28851238:177482:C:T	53080	1.47959e-20	0.932819	2.07036e-16	2.14196e-13	ZNF718
PPP	235987_at	15	101087959	101088388	3795	rs12904576:101094127:T:C	6167	3.71029e-22	1.24917	2.18585e-16	2.2076e-13	PRKXP1
PPP	226475_at	22	45736852	45737836	3386	kgp852840	-5803	2.55207e-21	1.09756	2.50088e-16	2.46703e-13	FAM118A
PPP	205439_at	22	24299608	24303383	2498	kgp8907458	24443	3.0548e-20	0.905611	2.62548e-16	2.53108e-13	GSTT2
PPP	235361_at	2	74082465	74083239	1914	rs6546875:74063673:T:C	-18793	1.1727e-19	0.84093	2.71778e-16	2.56184e-13	STAMBP
PPP	237254_at	16	24921636	24922949	2602	rs2188717:24730230:T:C	-191407	5.43323e-21	0.736969	3.38977e-16	3.12581e-13	SLC5A11
PPP	239208_s_at	21	47713812	47714709	3426	rs61446584:47718764:G:C	4951	2.76417e-23	-1.26475	3.79679e-16	3.42664e-13	YBEY
PPP	205439_at	22	24322323	24326098	2465	kgp8907458	1728	3.0548e-20	0.905611	4.35642e-16	3.8498e-13	GSTT2
PPP	219269_at	8	28827705	28909432	1879	rs10088428	81817	3.81926e-26	-0.984179	5.39889e-16	4.67368e-13	HMBOX1
PPP	223777_at	2	114356610	114357337	2394	rs11694651:114450884:C:T	94273	5.72872e-20	1.08974	5.7377e-16	4.86764e-13	DDX11L2
PPP	1570357_at	17	9471724	9479136	2935	rs4275899	10846	2.76424e-21	0.841491	6.98454e-16	5.80922e-13	STX8
PPP	206526_at	22	45809609	45828296	3217	rs2272804:45809624:C:A	14	1.18435e-19	-0.849458	7.77289e-16	6.34059e-13	RIBC2
PPP	204148_s_at	7	76239304	76256563	2610	rs11767431:76177284:C:T	-62021	9.07076e-20	0.866521	8.02196e-16	6.42029e-13	POMZP3///ZP3
PPP	239550_at	15	61468263	61468657	2971	rs8037699:61468065:C:T	-199	2.10275e-20	1.92049	8.56333e-16	6.72665e-13	RORA
PPP	239412_at	7	128589403	128590092	2749	kgp5247806	9993	1.67326e-19	0.851244	1.99781e-15	1.54078e-12	IRF5
PPP	226412_at	6	99859675	99873168	2957	rs9321514:99834220:T:C	-25456	9.07345e-21	-0.988997	3.69511e-15	2.79891e-12	PNISR
PPP	214012_at	5	96095243	96139410	2880	kgp3909205	15984	1.0481e-18	1.00229	4.14778e-15	3.08668e-12	ERAP1
PPP	209433_s_at	4	57259527	57301781	3125	rs6826795	-65766	1.70587e-23	-0.809213	4.35144e-15	3.1824e-12	PPAT
PPP	1560288_at	2	186584601	186603446	2444	rs12620977:186544681:G:A	-39921	1.05298e-18	1.1461	6.40772e-15	4.56363e-12	LOC101927196
PPP	239754_at	17	16366224	16367300	2058	rs12949021:16349270:T:C	-16955	9.56742e-19	-0.891014	6.45522e-15	4.56363e-12	SNORD65///SNORD49B///LRRC75A-AS1///SNORD49A
PPP	210910_s_at	7	76239304	76256558	2610	rs145548171:76250224:C:T	10919	1.13449e-18	0.919508	8.12247e-15	5.55708e-12	POMZP3
PPP	227462_at	5	96254868	96255430	3453	rs27298:96362800:T:G	107931	1.2984e-18	1.43125	8.04387e-15	5.55708e-12	ERAP2
PPP	232980_at	6	70398294	70400779	2936	kgp6215027	9170	2.72906e-18	0.979036	8.95617e-15	6.0302e-12	LMBRD1
PPP	215483_at	7	91712889	91719955	1588	rs55932668:91731484:A:T	18594	1.24087e-19	-1.10301	1.04347e-14	6.91592e-12	AKAP9
PPP	206777_s_at	22	25617384	25627824	2839	rs6519611:25845855:C:G	228470	1.49669e-20	1.47817	1.23911e-14	8.08624e-12	CRYBB2P1///CRYBB2
PPP	219806_s_at	11	93211637	93276514	2758	rs7943372	-198251	2.4642e-19	-0.622744	1.5581e-14	1.00139e-11	SMCO4
PPP	208814_at	5	132387130	132441794	2030	rs6874885:132380284:G:A	-6847	5.16451e-18	1.12126	1.95788e-14	1.23954e-11	HSPA4
PPP	208733_at	8	61429522	61536203	2344	rs684573:61526400:A:C	96877	2.87579e-18	0.88663	2.25629e-14	1.39895e-11	RAB2A
PPP	227421_at	21	47706580	47717665	3440	rs11700435:47716701:G:T	10120	4.52254e-19	0.616389	2.27562e-14	1.39895e-11	YBEY
PPP	239322_at	7	130033611	130034234	2168	rs1990790	18	2.27997e-18	-1.14424	2.93755e-14	1.78007e-11	CEP41
PPP	230026_at	10	102741132	102747190	2136	rs750866:102761458:A:G	20325	5.44406e-22	0.900652	3.33646e-14	1.99332e-11	MRPL43
PPP	1555964_at	17	44630724	44634384	2178	rs2696466:44289832:A:G	-340893	4.99087e-18	0.624883	3.96081e-14	2.33347e-11	ARL17B///ARL17A
PPP	1555964_at	17	44412869	44416528	2753	rs2696466:44289832:A:G	-123038	4.99087e-18	0.624883	5.61381e-14	3.26201e-11	ARL17B///ARL17A
PPP	202323_s_at	1	226332379	226374431	2434	rs2306120	20118	4.7708e-19	0.614748	7.08778e-14	4.06283e-11	ACBD3
PPP	1553405_a_at	8	2795620	4852223	6205	rs10503195:2970477:T:C	174856	2.87827e-21	1.22073	7.787e-14	4.40412e-11	CSMD1
PPP	1554558_at	14	69555923	69619698	2753	rs10135971:69517494:G:A	-38430	1.83141e-20	-1.09471	9.07513e-14	5.06512e-11	DCAF5
PPP	1554122_a_at	11	43702264	43777086	2568	rs10838158:43752522:G:A	50257	8.67859e-18	1.25688	9.62605e-14	5.30283e-11	HSD17B12
PPP	235080_at	16	3588597	3590047	2135	rs1124285	1248	3.14616e-17	1.1243	1.08924e-13	5.92351e-11	CLUAP1
PPP	242565_x_at	21	47713034	47714673	3427	rs61446584:47718764:G:C	5729	4.88882e-19	-1.0274	1.14376e-13	6.14127e-11	YBEY
PPP	235719_at	4	187113721	187114499	3888	rs10866290	757	3.54931e-19	-0.845434	1.20316e-13	6.37946e-11	CYP4V2
PPP	219044_at	2	88472856	88486149	1641	kgp10047417	7747	1.37409e-22	-1.08589	1.23697e-13	6.47775e-11	THNSL2
PPP	206625_at	6	42664339	42690309	2122	rs6915637:42677875:T:G	13535	7.90243e-17	1.08173	1.2656e-13	6.54686e-11	PRPH2
PPP	208149_x_at	12	31226851	31257725	3158	rs7955683:31246884:C:T	20032	3.10105e-18	-0.691918	1.46399e-13	7.3928e-11	DDX11
PPP	231828_at	9	123605921	123616651	1681	rs4837796	4366	2.82042e-17	0.770478	1.46162e-13	7.3928e-11	PSMD5-AS1
PPP	205469_s_at	7	128578012	128589441	2766	rs7783384:128681297:T:C	103284	1.27634e-17	-0.526166	1.61524e-13	7.9988e-11	IRF5
PPP	242565_x_at	21	47712738	47713717	3427	rs61446584:47718764:G:C	6025	4.88882e-19	-1.0274	1.62171e-13	7.9988e-11	YBEY
PPP	210385_s_at	5	96111827	96143607	2931	kgp11684924	9324	5.81137e-17	0.753575	1.64175e-13	8.00457e-11	ERAP1
PPP	239949_at	2	88476199	88476660	1651	rs6547752:88447437:G:A	-28763	3.50961e-17	-1.08373	1.67206e-13	8.05971e-11	THNSL2
PPP	244741_s_at	19	56989518	57006803	3059	rs35520457:56993984:T:C	4465	2.329e-17	0.619666	2.09391e-13	9.97972e-11	ZNF667-AS1
PPP	229857_s_at	17	44270948	44274089	3287	rs118064774:44313522:G:T	42573	3.17537e-17	1.12415	2.79292e-13	1.31633e-10	KANSL1-AS1
PPP	230388_s_at	17	44270948	44274089	3287	rs118064774:44313522:G:T	42573	4.66385e-17	1.06911	2.87297e-13	1.33918e-10	KANSL1-AS1
PPP	225577_at	6	30259022	30294142	9746	rs2844759	-20139	4.81142e-18	0.531848	3.43152e-13	1.58215e-10	HCG18
PPP	209255_at	7	129710410	129775545	2416	rs4443587:129778518:G:T	68107	9.17599e-20	-0.625052	3.47217e-13	1.58368e-10	KLHDC10
PPP	207022_s_at	11	18433852	18472790	2973	rs4757651:18417583:G:A	-16270	3.35824e-21	0.840264	3.86531e-13	1.74424e-10	LDHC
PPP	1558893_a_at	11	93063166	93170884	2558	rs7943372	-49780	7.75578e-18	-1.26376	3.93474e-13	1.75688e-10	DEUP1
PPP	225300_at	15	40675141	40689117	2058	rs76277863:40649863:A:G	-25279	3.95738e-17	0.728006	4.43994e-13	1.96181e-10	KNSTRN
PPP	242961_x_at	9	32455300	32455774	3560	rs7029002:32455320:C:T	19	1.19016e-25	-1.27614	5.79988e-13	2.53628e-10	DDX58
PPP	1561731_at	4	144833483	144903607	3022	rs35484657:144746711:A:C	-86773	7.42928e-16	-1.00071	7.09791e-13	3.07224e-10	LOC101927636
PPP	230539_at	20	25750233	25750847	2042	rs6050977:25879479:A:G	129245	1.11438e-15	0.780821	9.19904e-13	3.94146e-10	FAM182B///FAM182A
PPP	230539_at	20	26066939	26067553	1446	rs6050977:25879479:A:G	-187461	1.11438e-15	0.780821	1.01776e-12	4.31713e-10	FAM182B///FAM182A
PPP	244774_at	6	144147804	144148317	2519	6:144153468:G:T	5663	1.08023e-17	2.39504	1.07545e-12	4.51668e-10	PHACTR2
PPP	235498_at	1	74648010	74663843	1841	rs7531271:74653178:C:T	5167	1.04634e-16	0.943986	1.0898e-12	4.53207e-10	LRRIQ3
PPP	218967_s_at	10	16479030	16554070	2840	rs1055337:16555431:A:T	76400	2.76141e-16	-0.896808	1.22493e-12	5.04457e-10	PTER
PPP	1558044_s_at	16	70281198	70284741	1456	rs2070203	22381	7.10217e-16	0.532059	1.45172e-12	5.92106e-10	EXOSC6
PPP	240115_at	22	22297335	22297792	2687	rs240064:22281638:T:C	-15698	3.80654e-16	-0.649583	1.86196e-12	7.52196e-10	LOC100286925
PPP	236243_at	9	88912836	88913306	2369	rs11141327:88895890:C:A	-16947	7.49909e-16	-0.474673	2.10662e-12	8.43006e-10	ZCCHC6
PPP	244151_at	6	131157724	131158275	3026	rs2039509	22397	2.53313e-16	1.45871	2.1475e-12	8.51333e-10	SMLR1
PPP	236728_at	5	96273009	96273474	3477	rs27659:96343552:A:G	70542	5.20822e-16	0.948662	2.38591e-12	9.37088e-10	LNPEP
PPP	1562681_at	11	1594278	1620414	3482	rs61869703:1614032:C:G	19753	1.04686e-16	0.879969	2.51317e-12	9.78015e-10	KRTAP5-AS1
PPP	242392_at	1	64709563	64710027	2372	rs12080955:64650628:C:T	-58936	3.84206e-17	1.4883	2.57385e-12	9.92523e-10	UBE2U
PPP	1552583_s_at	21	15646119	15663720	3581	rs2236001:15646405:C:A	285	1.25778e-19	0.921313	2.62487e-12	1.00308e-09	ABCC13
PPP	1555265_at	21	15646119	15710323	3581	rs28413131:15646553:G:C	433	3.45897e-18	1.36157	3.59991e-12	1.3634e-09	ABCC13
PPP	1557826_at	12	11700963	11717345	2932	rs7488095:11323939:G:C	-377025	1.35028e-15	0.86231	4.97742e-12	1.85204e-09	LINC01252
PPP	219843_at	1	46164382	46212133	1695	rs28441217:46185682:C:T	21299	1.49498e-15	-0.705525	4.94295e-12	1.85204e-09	IPP
PPP	202315_s_at	22	23522698	23658144	2469	rs131703:23652201:A:G	129502	9.48895e-16	-0.58665	5.25127e-12	1.90383e-09	BCR
PPP	235104_at	5	96253632	96254968	3452	rs27302:96373750:G:A	120117	2.5879e-15	1.04865	5.20507e-12	1.90383e-09	ERAP2
PPP	33132_at	8	145618445	145634709	920	rs2291135:145625283:T:C	6837	9.42145e-16	-0.542476	5.20709e-12	1.90383e-09	MIR6849///MIR1234///MIR939///CPSF1
PPP	1558894_a_at	11	93063166	93170884	2558	rs7943372	-49780	1.11872e-15	-1.16026	6.10191e-12	2.19348e-09	DEUP1
PPP	224058_s_at	10	38645304	38667141	3901	rs186705147:38907715:C:T	262410	2.30783e-15	0.531742	6.42134e-12	2.28891e-09	HSD17B7P2
PPP	206345_s_at	7	94927994	94953795	2298	rs705379:94953895:G:A	25900	5.25112e-16	-1.78942	7.43314e-12	2.62749e-09	PON1
PPP	218327_s_at	22	21213324	21242262	2150	rs5759762:21004024:A:T	-209301	7.01365e-17	0.769617	7.93065e-12	2.78018e-09	SNAP29
PPP	244734_at	16	86580751	86581010	4692	rs8049540:86581275:A:C	523	1.07334e-19	2.12804	8.48198e-12	2.94909e-09	MTHFSD
PPP	209552_at	2	113974938	114036489	2332	rs7578633:113978650:C:T	3711	8.33877e-16	-0.555854	1.17944e-11	4.06744e-09	PAX8
PPP	240637_at	5	76747421	76747848	3021	rs335645:76768975:A:C	21553	5.15035e-15	0.965441	1.26519e-11	4.32797e-09	WDR41
PPP	236107_at	17	46989419	46989888	2511	rs62078384:47044463:C:T	55043	3.85855e-16	-0.975951	1.3339e-11	4.52651e-09	UBE2Z
PPP	212999_x_at	6	32627211	32629863	19062	kgp8234243	-18107	7.12275e-17	1.79041	1.46006e-11	4.9153e-09	LOC101060835///HLA-DQB1
PPP	229821_at	17	43582540	43583001	3207	rs140012394:43671471:T:C	88930	9.51611e-21	-1.47881	2.00931e-11	6.7111e-09	LRRC37A4P
PPP	244452_at	2	54053608	54054069	3112	kgp9004323	-133	4.21675e-19	-1.09563	2.19699e-11	7.28062e-09	ERLEC1
PPP	235931_at	2	208473838	208474360	2217	rs2252982:208477180:T:C	3341	8.452e-20	-1.25794	2.63463e-11	8.66324e-09	METTL21A
PPP	1554071_at	11	93116631	93171640	2622	rs7943372	-103245	1.70615e-15	-1.08127	3.0317e-11	9.81669e-09	DEUP1
PPP	232239_at	10	91589312	91600618	3274	kgp8349259	-80960	7.18538e-15	1.33285	3.02789e-11	9.81669e-09	LINC00865
PPP	225155_at	6	86386796	86388450	2483	kgp5568134	1091	5.43082e-15	-0.491483	3.25116e-11	1.04476e-08	SNORD50B///SNHG5///SNORD50A
PPP	204856_at	19	17905948	17923881	2853	rs265547:17902587:T:C	-3362	4.28544e-15	-0.991551	3.33153e-11	1.06253e-08	B3GNT3
PPP	232600_at	11	82959125	82960446	2176	rs520377:82958055:T:A	-1071	6.09659e-15	0.777192	3.43943e-11	1.08876e-08	ANKRD42
PPP	236386_at	17	29113885	29114556	1619	rs7222803:29119897:A:G	6011	2.01913e-16	1.35982	3.58144e-11	1.12531e-08	SUZ12P1
PPP	235507_at	8	52732722	52811514	3138	rs75527521:52682348:C:A	-50375	2.15081e-14	0.856461	3.68119e-11	1.14815e-08	PCMTD1
PPP	232099_at	5	140560979	140565974	2131	rs17844498:140559320:G:A	-1660	7.50383e-15	-0.58717	3.74328e-11	1.159e-08	PCDHB16
PPP	240573_at	12	9806055	9806481	3160	kgp8326176	-45866	2.95234e-17	0.87426	4.1192e-11	1.26615e-08	LOC374443
PPP	203231_s_at	6	16299342	16761687	2819	kgp3646387	-3754	5.53048e-15	1.06919	4.1859e-11	1.27739e-08	ATXN1
PPP	1559746_a_at	4	124385	156177	1564	rs10030553:167880:T:C	43494	3.94385e-14	0.639479	4.26107e-11	1.29104e-08	ZNF718///ZNF595
PPP	226606_s_at	20	60768471	60777808	2975	rs2184161:60776275:A:G	7803	2.32461e-15	-0.597648	4.61196e-11	1.38745e-08	MTG2
PPP	1554072_s_at	11	93116631	93171640	2622	rs7943372	-103245	6.00918e-18	-1.47169	4.74844e-11	1.41845e-08	DEUP1
PPP	230570_at	8	117654368	117654829	1837	rs17743459:117651586:A:G	-2783	2.21329e-15	0.961745	4.86937e-11	1.4444e-08	EIF3H
PPP	201639_s_at	8	145618449	145634709	920	rs2280837:145620296:C:G	1846	2.25949e-14	-0.510062	4.95764e-11	1.46037e-08	MIR6849///MIR1234///MIR939///CPSF1
PPP	226125_at	5	478317	481007	2930	rs79060451:469379:A:G	-8939	5.81884e-15	0.710354	4.9953e-11	1.46131e-08	LOC100288152
PPP	203199_s_at	5	7869216	7901237	3351	rs326210:7857582:G:C	-11635	1.38187e-14	0.941135	5.09361e-11	1.47987e-08	MTRR
PPP	1553992_s_at	17	41277657	41292347	1574	rs11656843:41339487:G:A	61829	2.03902e-14	-0.523322	5.17255e-11	1.49258e-08	NBR2
PPP	215819_s_at	1	25688858	25747296	1723	rs9438900:25580095:G:A	-108764	1.40935e-14	-0.817679	5.31207e-11	1.52248e-08	RHD///RHCE
PPP	233959_at	6	41105961	41107071	2823	rs11963445:41013724:T:G	-92238	1.22601e-14	0.811299	5.50084e-11	1.55556e-08	ADCY10P1
PPP	238900_at	6	32545635	32546561	17954	rs9269407:32541376:T:G	-4260	3.51413e-19	1.55758	5.4855e-11	1.55556e-08	LOC100996809///HLA-DRB5///HLA-DRB4///HLA-DRB3///HLA-DRB1
PPP	232790_at	2	3606137	3609335	3388	rs4583476	2618	1.65664e-14	-0.541546	7.02618e-11	1.97375e-08	RNASEH1-AS1
PPP	227474_at	2	113993131	113998404	2348	rs7578633:113978650:C:T	-14482	1.79863e-16	-1.65812	7.40017e-11	2.06513e-08	PAX8-AS1
PPP	243610_at	9	72471499	72521148	2611	rs72723218:72443860:G:C	-27640	2.24342e-14	1.4067	8.18108e-11	2.26814e-08	C9orf135
PPP	209032_s_at	11	115045016	115375115	2288	rs1048932	-167	4.2558e-16	-0.567029	8.46771e-11	2.33236e-08	CADM1
PPP	234016_at	2	95421070	95426929	468	rs11164112:95537622:A:G	116551	1.32908e-17	0.848118	8.81829e-11	2.41325e-08	FAM95A
PPP	218055_s_at	5	76728069	76788311	3052	rs335632	15	1.85669e-17	-0.851641	9.84665e-11	2.67741e-08	WDR41
PPP	236203_at	6	32614381	32614842	18952	rs3828806:32636130:C:T	21748	4.55895e-16	1.76256	1.12114e-10	3.02908e-08	LOC100509457///HLA-DQA1
PPP	1558212_at	9	2535651	2622373	3840	rs484042:2533080:C:G	-2572	2.22216e-14	-0.919161	1.35031e-10	3.62516e-08	LOC101930053///LOC101930048///VLDLR-AS1
PPP	1554663_a_at	11	71728046	71791540	2986	rs10898813:71728022:T:A	-25	8.62991e-21	3.85208	1.36417e-10	3.63933e-08	NUMA1
PPP	219236_at	1	156213205	156215583	1546	rs11264460:156210422:G:A	-2784	1.31251e-13	0.681614	1.91469e-10	5.07608e-08	PAQR6
PPP	203830_at	17	30658614	30669184	1691	rs1019152:30659006:T:A	391	1.06001e-13	-0.389202	1.97007e-10	5.19046e-08	C17orf75
PPP	222688_at	11	76571978	76734831	2713	rs12225545:76568012:G:T	-3967	7.15376e-15	0.83374	2.03039e-10	5.31636e-08	ACER3
PPP	240436_at	13	21906119	21906571	2836	rs9506648:21904902:T:C	-1218	2.74769e-14	0.694732	2.17372e-10	5.65674e-08	MIPEPP3
PPP	209095_at	7	107531648	107560187	2297	rs2237683:107559137:A:G	27488	1.05819e-13	0.388915	2.21612e-10	5.72402e-08	DLD
PPP	210586_x_at	1	25599004	25655462	1632	rs9438900:25580095:G:A	-18910	9.96553e-14	-0.5273	2.25355e-10	5.72402e-08	RHD
PPP	210586_x_at	1	25688970	25747311	1722	rs9438900:25580095:G:A	-108876	9.96553e-14	-0.5273	2.24296e-10	5.72402e-08	RHD
PPP	211103_at	11	76839315	76896041	2683	rs2076969:76888175:G:A	48859	2.48738e-15	0.736997	2.23377e-10	5.72402e-08	MYO7A
PPP	1562282_at	19	37407233	37472775	2072	rs1623097:37473242:C:T	66008	6.07981e-14	0.813838	2.32188e-10	5.86247e-08	ZNF568
PPP	224364_s_at	2	201735731	201753849	2101	kgp3709936	6613	1.36756e-15	-0.42532	2.39093e-10	6.00109e-08	PPIL3
PPP	244524_at	2	114033689	114034158	2423	rs7578633:113978650:C:T	-55040	5.69198e-15	-1.69384	2.47056e-10	6.16448e-08	LOC101927382///PAX8-AS1
PPP	214686_at	19	9523273	9528586	2954	rs9783951:9532567:A:G	9293	7.98897e-14	-0.486094	2.50622e-10	6.21355e-08	ZNF266
PPP	219410_at	3	100211462	100296285	1964	rs11920006:100217983:C:T	6520	1.25769e-16	1.02488	2.51952e-10	6.21355e-08	TMEM45A
PPP	218795_at	1	147119171	147142546	2598	rs28700004:147124960:G:C	5788	1.35846e-13	-0.533289	3.23935e-10	7.94259e-08	ACP6
PPP	223274_at	6	31127065	31131559	13264	rs17197087	-834	8.63302e-16	0.921276	3.45656e-10	8.42646e-08	TCF19
PPP	238069_at	6	99879058	99880200	2988	rs4840044:99888013:A:G	8954	4.93678e-14	-0.743403	3.52517e-10	8.54461e-08	LOC101927365
PPP	219905_at	1	43309343	43310655	2442	kgp6236927	-4976	1.95954e-14	-0.628378	3.56601e-10	8.59449e-08	ERMAP
PPP	232915_at	19	19032555	19036090	1893	rs62138075:19039652:C:T	7096	1.25872e-13	0.38049	3.62332e-10	8.68328e-08	DDX49
PPP	210486_at	2	241461430	241500193	3713	rs3821348	2022	1.1445e-15	-0.489946	3.71162e-10	8.84492e-08	ANKMY1
PPP	219759_at	5	96215267	96253659	3335	rs27298:96362800:T:G	147532	1.05074e-13	1.16192	4.33461e-10	1.02718e-07	ERAP2
PPP	56919_at	3	39137486	39138162	3062	rs883565:39055317:C:T	-82170	1.21147e-13	-0.381993	4.45528e-10	1.04991e-07	WDR48
PPP	228619_x_at	1	168170857	168171352	2515	rs10753766	-4242	7.52385e-14	0.300457	4.51289e-10	1.05761e-07	TIPRL
PPP	214889_at	4	187075641	187093296	3925	rs13135744:187100749:C:T	25107	7.59393e-14	-0.542563	4.57786e-10	1.06111e-07	FAM149A
PPP	228425_at	2	114017030	114024587	2396	rs7578633:113978650:C:T	-38381	3.36166e-14	-1.26615	4.56556e-10	1.06111e-07	PAX8-AS1
PPP	216317_x_at	1	25688798	25747286	1723	rs9438900:25580095:G:A	-108704	1.26582e-13	-0.513647	4.8075e-10	1.10829e-07	RHD///RHCE
PPP	204142_at	18	674000	712523	3243	kgp7887260	-915	2.072e-13	0.628587	4.94724e-10	1.13434e-07	ENOSF1
PPP	209718_at	22	50946672	50961901	2754	rs2782	15181	7.85647e-14	0.281135	5.3104e-10	1.21106e-07	NCAPH2
PPP	1553306_at	2	202098188	202146638	2119	rs10197246:202204741:T:C	106552	5.11555e-15	0.553365	5.56675e-10	1.26273e-07	CASP8
PPP	240201_at	15	83663568	83664043	1852	rs11259963:83641353:G:C	-22216	1.81038e-13	0.48455	5.65312e-10	1.2755e-07	C15orf40
PPP	1557451_at	22	19010136	19011063	2353	rs2106147:18997367:T:C	-12770	1.90876e-13	-0.662422	6.06961e-10	1.36223e-07	DGCR10
PPP	1569191_at	19	20515768	20607771	4172	kgp21553519	3952	6.31012e-16	-1.15912	6.34259e-10	1.416e-07	ZNF826P
PPP	1552870_s_at	1	179460837	179523868	3648	rs56018642:179335264:A:G	-125574	8.74942e-14	0.750347	6.52676e-10	1.44949e-07	AXDND1
PPP	244289_at	5	150309997	150311094	2899	rs9637876:150227425:C:T	-82573	1.66921e-13	1.59253	6.78275e-10	1.49849e-07	ZNF300P1
PPP	226989_at	5	98131187	98132198	2580	kgp23382	-220	2.44226e-19	-0.837209	7.53868e-10	1.65687e-07	RGMB
PPP	223802_s_at	16	24551672	24552502	2658	rs28405395:24584801:T:C	33128	2.8061e-13	0.55543	7.6573e-10	1.67426e-07	RBBP6
PPP	210430_x_at	1	25599038	25655515	1632	rs9438900:25580095:G:A	-18944	7.76868e-13	-0.545068	9.16439e-10	1.99351e-07	RHD
PPP	242120_at	6	41760995	41762034	2927	rs6938966:41760990:T:G	-6	4.1618e-13	0.630025	1.00562e-09	2.17635e-07	USP49
PPP	240159_at	3	121643857	121644527	2527	rs2332036:121714391:C:T	70533	6.67922e-13	0.840659	1.11101e-09	2.39222e-07	SLC15A2
PPP	235867_at	1	110276558	110277132	1729	rs4970736:110272645:C:T	-3914	1.09654e-13	-0.597255	1.13208e-09	2.42528e-07	GSTM3
PPP	200962_at	2	101618754	101636221	2665	rs10934	3973	1.67975e-13	-0.805228	1.1963e-09	2.54998e-07	RPL31
PPP	1558486_at	19	21579967	21581762	3611	rs12979371:21547564:T:G	-32404	1.56194e-13	-0.840792	1.22157e-09	2.59083e-07	ZNF493
PPP	235057_at	20	33096469	33098314	1225	rs1205347:32912050:C:T	-184420	2.50167e-12	-0.591631	1.28351e-09	2.70865e-07	ITCH
PPP	121_at	2	113974938	114036488	2332	rs7578633:113978650:C:T	3711	3.33326e-13	-0.459777	1.35673e-09	2.849e-07	PAX8
PPP	1558859_at	7	30608103	30614291	2219	rs38478:30600954:G:A	-7150	1.35736e-12	0.847628	1.40947e-09	2.94517e-07	LOC101928623///LOC401320
PPP	225246_at	4	26862564	27027010	2016	rs6822297	138430	1.14822e-12	-0.370132	1.41941e-09	2.9514e-07	STIM2
PPP	209213_at	21	37442336	37445283	3158	rs6517327:37440892:G:A	-1445	4.69715e-13	0.388769	1.48421e-09	3.07108e-07	CBR1
PPP	1558882_at	6	3020389	3022942	3466	rs12204897:3028369:G:A	7979	6.83903e-13	-0.820668	1.50744e-09	3.10401e-07	HTATSF1P2
PPP	208743_s_at	20	43514349	43535163	1980	kgp8159924	25971	7.54828e-13	-0.377178	1.52579e-09	3.12662e-07	YWHAB
PPP	223608_at	1	245133691	245251138	2737	kgp11685362	-7682	5.272e-13	0.63622	1.55317e-09	3.16742e-07	EFCAB2
PPP	210163_at	4	76954948	76957209	3194	rs141040304:76964851:C:T	9902	1.28971e-13	-1.36366	1.69303e-09	3.43612e-07	CXCL11
PPP	225562_at	13	114747193	114762143	2077	rs9525230:114827500:A:G	80306	8.1588e-13	0.953665	2.16328e-09	4.36962e-07	RASA3
PPP	219874_at	3	124801996	124870059	3209	rs11710930:124926453:A:T	124456	5.54044e-13	0.43875	2.29698e-09	4.57433e-07	SLC12A8
PPP	225957_at	5	172518219	172563989	2879	rs2544580:172569015:A:T	50795	1.04863e-12	-0.601047	2.28039e-09	4.57433e-07	CREBRF
PPP	36566_at	17	3540015	3564836	3366	kgp10930802	24799	4.27523e-14	-0.710723	2.29507e-09	4.57433e-07	CTNS
PPP	212580_at	5	96108879	96116804	2911	kgp11684924	12272	7.69024e-13	0.582034	2.32967e-09	4.61775e-07	CAST
PPP	204925_at	17	3540015	3564832	3366	kgp10930802	24799	7.7896e-14	-0.763761	2.36489e-09	4.66576e-07	CTNS
PPP	206685_at	6	29758815	29760850	10397	rs1611214:29760605:G:T	1789	9.77597e-16	-0.724725	2.6293e-09	5.16341e-07	HCG4
PPP	230199_at	17	79213410	79213948	3720	kgp3708785	151	6.42857e-13	-0.349929	2.97657e-09	5.81844e-07	C17orf89
PPP	1568763_s_at	5	1628812	1634073	3795	kgp8844925	-34757	3.87074e-13	-0.548224	3.48053e-09	6.74142e-07	LOC102724884///LOC728613///PDCD6
PPP	236016_at	17	38781213	38781712	2582	kgp965601	-36	2.96214e-12	-0.439858	3.47636e-09	6.74142e-07	SMARCE1
PPP	218698_at	11	34903844	34937908	3398	rs55672020:34905987:T:C	2142	2.10109e-12	0.442432	3.54708e-09	6.83909e-07	APIP
PPP	1557582_at	8	22483373	22489483	2352	rs3735901:22462374:T:C	-21000	1.09334e-14	0.513877	3.60362e-09	6.91667e-07	BIN3
PPP	233375_at	1	245133691	245286293	2737	kgp11685362	-7682	7.68504e-14	0.827153	4.06986e-09	7.77637e-07	EFCAB2
PPP	228542_at	6	24403388	24423705	4011	rs45520637:24418948:G:A	15559	4.07276e-13	-0.650229	4.71685e-09	8.97217e-07	MRS2
PPP	320_at	6	42931874	42946958	2070	rs2296804:42931261:C:G	-614	2.89473e-12	-0.569254	5.48357e-09	1.0384e-06	PEX6
PPP	1561942_x_at	16	2710350	2723437	1569	rs11639562:2705406:C:T	-4945	2.01293e-12	-0.483358	5.92851e-09	1.11767e-06	ERVK13-1
PPP	239799_at	9	98568369	98568825	2755	rs1369156:98556894:A:G	-11476	2.47906e-12	-0.533845	6.31791e-09	1.18581e-06	LINC00476
PPP	226707_at	8	144656954	144660498	2593	rs9657360:144676862:C:T	19907	5.35997e-13	-0.460716	6.96614e-09	1.30172e-06	NAPRT
PPP	225553_at	14	54890278	54893465	2323	rs3204303	100	3.49337e-12	0.490037	7.06096e-09	1.31365e-06	CNIH1
PPP	225549_at	11	118618471	118620182	1994	kgp1195488	80804	5.97241e-15	0.475282	7.1993e-09	1.33354e-06	DDX6
PPP	207922_s_at	4	1283712	1333894	3444	rs11721372:1324317:C:A	40604	1.68759e-12	-0.278136	7.25749e-09	1.33847e-06	MAEA
PPP	201332_s_at	12	57490017	57505055	1490	kgp9928947	-370	1.64814e-11	-0.440791	7.4677e-09	1.37128e-06	STAT6
PPP	217810_x_at	5	145492600	145522578	2391	rs11952281:145520141:C:T	27540	5.64617e-12	0.310675	7.7013e-09	1.40808e-06	LARS
PPP	1558371_a_at	8	590218	593764	4239	rs336418:587474:A:G	-2745	4.13063e-14	-0.825448	8.02625e-09	1.45802e-06	ERICH1
PPP	240577_at	6	111919038	111919454	2357	rs4947128:111918868:A:C	-171	2.3437e-13	0.860832	8.04319e-09	1.45802e-06	TRAF3IP2-AS1
PPP	210630_s_at	12	1021923	1058848	3004	rs10774464:922408:C:T	-99516	3.1431e-12	0.578311	8.08726e-09	1.45977e-06	RAD52
PPP	219587_at	11	113186982	113237114	2692	rs10502172	12163	1.03618e-11	0.401255	8.91315e-09	1.60203e-06	TTC12
PPP	224159_x_at	7	99488035	99517154	1450	rs34277597:99510167:T:A	22131	9.20245e-13	0.343385	9.50125e-09	1.69338e-06	TRIM4
PPP	239385_at	3	100461100	100461745	2464	rs1165536:100382508:C:G	-78593	6.6634e-12	0.869235	9.49394e-09	1.69338e-06	TFG
PPP	221319_at	5	140557615	140560021	2122	rs1811237:140554481:G:T	-3135	6.54701e-13	0.68959	9.82321e-09	1.74343e-06	PCDHB8
PPP	239477_at	3	19920963	19924186	2660	kgp10341953	66575	4.40475e-12	0.88008	1.0295e-08	1.81956e-06	EFHB
PPP	242594_at	4	13627159	13627893	2997	rs10939490:13589014:T:C	-38146	3.40104e-14	-0.980174	1.1071e-08	1.94859e-06	BOD1L1
PPP	221610_s_at	19	4324039	4338798	2677	rs58169740:4335513:T:G	11473	5.17031e-12	0.627016	1.13066e-08	1.98183e-06	STAP2
PPP	216651_s_at	10	26505753	26589890	3893	rs78907338:26529361:G:A	23607	7.27346e-12	1.30966	1.29676e-08	2.26362e-06	GAD2
PPP	230557_at	11	74553908	74554492	2265	rs10793107:74695175:T:G	141266	1.09041e-11	0.388163	1.306e-08	2.27041e-06	XRRA1
PPP	236430_at	16	69377148	69385672	1924	rs153060	404	2.60666e-13	-0.998461	1.31153e-08	2.27071e-06	TMED6
PPP	218747_s_at	12	6561272	6571460	2403	kgp8715551	11788	6.29511e-12	0.402427	1.43792e-08	2.46938e-06	TAPBPL
PPP	239426_at	9	130170512	130170703	1691	rs13296448:130175470:G:A	4957	8.19484e-12	-0.580589	1.43512e-08	2.46938e-06	SLC2A8
PPP	229475_at	1	166958519	166991453	2830	rs7551881:166955312:G:T	-3208	6.16312e-12	-0.916659	1.82123e-08	3.11504e-06	MAEL
PPP	204576_s_at	16	3551018	3587998	2061	rs12933120	83727	7.47589e-13	-0.472966	1.84139e-08	3.13687e-06	CLUAP1
PPP	213170_at	1	53068066	53074723	2008	rs12089784:53068430:G:A	363	1.38888e-11	0.391308	1.91224e-08	3.24454e-06	GPX7
PPP	242554_at	11	68857485	68858413	2622	rs4930644:68819097:C:T	-38389	6.71721e-12	0.533524	1.97809e-08	3.34289e-06	TPCN2
PPP	219505_at	22	17660195	17690779	2851	rs1807518:17685358:C:T	25162	6.06292e-13	-0.734608	2.00149e-08	3.36902e-06	CECR1
PPP	222700_at	2	38522021	38604415	3379	rs10451646:38538965:T:A	16943	5.99681e-12	-0.329255	2.14738e-08	3.6003e-06	ATL2
PPP	202865_at	10	74092592	74114720	1867	rs9415068:74113333:T:C	20740	6.58279e-13	-0.471938	2.22413e-08	3.7143e-06	DNAJB12
PPP	211064_at	19	21579957	21591601	3611	rs2650774:21616490:G:A	36532	1.00931e-12	-0.716296	2.36649e-08	3.93654e-06	ZNF493
PPP	235325_at	16	89598463	89604129	3823	rs457372	9771	1.13273e-12	0.375504	2.58669e-08	4.28602e-06	LOC101930112///SPG7
PPP	227732_at	7	105245218	105516945	2393	rs6949597	3901	1.84479e-11	-0.622015	2.63931e-08	4.3562e-06	ATXN7L1
PPP	226928_x_at	8	23429095	23429717	3501	rs2942219	10212	8.44658e-12	-0.767582	2.7253e-08	4.48069e-06	SLC25A37
PPP	1554544_a_at	18	74728524	74844739	4455	kgp5548416	-5066	1.02472e-12	-0.478539	2.927e-08	4.79373e-06	MBP
PPP	227567_at	17	66110559	66122047	2460	rs76883902:66141032:C:A	30472	1.5455e-11	-0.407608	3.12276e-08	5.09466e-06	LINC00674
PPP	1554608_at	2	85538794	85555108	2672	rs4444526:85552709:T:C	13914	1.32347e-11	-0.535183	3.14629e-08	5.11338e-06	TGOLN2
PPP	240770_at	5	72427203	72427641	2229	rs4703594:72447201:C:T	19997	3.42838e-11	0.887497	3.40039e-08	5.50526e-06	TMEM171
PPP	231104_at	1	179659941	179660407	3686	rs744446:179558051:A:G	-101891	2.30472e-11	1.03142	3.73963e-08	6.03147e-06	TDRD5
PPP	223210_at	14	65381161	65399352	2838	rs7143358:65378962:C:T	-2200	2.43833e-11	0.42218	3.98054e-08	6.3957e-06	CHURC1
PPP	235228_at	2	56611908	56613307	2917	rs1319240:56737821:C:G	125912	2.79334e-11	1.00341	4.38782e-08	7.02349e-06	CCDC85A
PPP	206588_at	3	16628298	16646938	3308	rs12492582:16592838:C:A	-35461	4.08449e-14	0.655151	4.44812e-08	7.09325e-06	DAZL
PPP	236519_at	9	72435835	72473095	2660	rs72723218:72443860:G:C	8024	3.15465e-11	0.941658	4.74396e-08	7.53668e-06	C9orf135
PPP	213372_at	4	79839093	79841001	2117	rs6534086:79859737:A:T	20643	7.31715e-11	0.529377	4.78548e-08	7.57427e-06	PAQR3
PPP	1568983_a_at	15	50655801	50660493	2830	rs113507320:50575812:A:C	-79990	2.23032e-11	0.871797	4.9644e-08	7.82825e-06	GABPB1-AS1
PPP	1557674_s_at	1	245132536	245134390	2734	rs901665:245183883:G:T	51346	1.27498e-11	-0.648904	5.09863e-08	8.01014e-06	LOC101928068
PPP	1562629_a_at	17	39133967	39143253	3106	rs721957:39137297:C:T	3329	4.41187e-11	0.995654	5.41826e-08	8.48088e-06	KRT40
PPP	1559072_a_at	22	37763999	37771579	2889	rs4328731:37799188:G:T	35188	2.66489e-12	-1.71577	5.54963e-08	8.65457e-06	ELFN2
PPP	1569030_s_at	7	151038903	151058345	2712	rs405281	23444	2.94212e-11	0.457436	5.82777e-08	9.02198e-06	NUB1
PPP	211264_at	10	26505686	26590474	3895	rs78907338:26529361:G:A	23674	3.47212e-11	1.43786	5.82757e-08	9.02198e-06	GAD2
PPP	1564010_at	5	96113353	96115686	2941	kgp9668554	1139	3.60052e-11	-0.803531	6.42661e-08	9.91287e-06	CAST
PPP	227696_at	16	70280680	70281188	1457	rs2070203	22899	4.44595e-11	0.273458	6.5781e-08	1.01098e-05	EXOSC6
PPP	217104_at	15	80191188	80207598	3545	kgp7225461	15769	4.48107e-14	-1.0432	6.65215e-08	1.01867e-05	ST20
PPP	210136_at	18	74728109	74844739	4455	kgp5548416	-4651	1.3709e-12	-0.521367	6.9823e-08	1.06174e-05	MBP
PPP	221990_at	2	113973573	113975132	2336	rs7578633:113978650:C:T	5076	3.70991e-11	-0.369325	6.9835e-08	1.06174e-05	PAX8
PPP	1563887_at	7	64601602	64694594	2619	rs149995189:64493338:C:T	-108265	1.75943e-11	-0.41571	7.14251e-08	1.08204e-05	INTS4P1
PPP	229820_at	3	195435017	195438746	2719	rs2291652	42773	1.02005e-11	0.72016	7.18463e-08	1.08455e-05	LINC00969
PPP	210718_s_at	17	44594072	44653709	2238	kgp4635428	258539	1.1912e-10	0.881384	7.28212e-08	1.09537e-05	ARL17B///ARL17A
PPP	243440_at	2	45167292	45167762	3121	rs12712929:45192105:G:T	24812	2.30986e-13	-1.81134	7.70318e-08	1.15461e-05	SIX3-AS1
PPP	204306_s_at	11	833011	838830	3026	rs7117701:835622:A:G	2610	5.29755e-12	-0.387226	7.99374e-08	1.19394e-05	CD151
PPP	206344_at	7	94926987	94953834	2297	rs705381:94953949:T:C	26961	2.85851e-11	0.71533	8.3843e-08	1.24788e-05	PON1
PPP	242487_at	1	52816079	52816573	1640	rs7513934:52818188:G:A	2108	1.96501e-10	0.32589	8.69351e-08	1.28938e-05	CC2D1B
PPP	229574_at	7	23569473	23569953	2825	rs13310552:23532235:C:A	-37239	6.48414e-11	0.730583	8.94337e-08	1.32181e-05	TRA2A
PPP	204545_at	6	42931874	42946958	2070	rs2296804:42931261:C:G	-614	4.4926e-11	-0.6683	9.55019e-08	1.4066e-05	PEX6
PPP	223687_s_at	8	143781528	143785588	3360	rs2572875:143836248:A:G	54719	1.80675e-11	0.909861	1.00092e-07	1.4691e-05	LY6K
PPP	238465_at	5	56205886	56213062	2753	rs2255726:56243128:T:C	37241	2.31381e-11	-0.579473	1.01344e-07	1.48235e-05	SETD9
PPP	218643_s_at	2	46844335	46852114	3606	rs13413254:46802934:A:T	-41402	4.87189e-11	0.274385	1.01795e-07	1.48383e-05	CRIPT
PPP	232315_at	19	52887222	52889048	3987	rs4802926	-6958	1.94801e-11	1.01215	1.03025e-07	1.49661e-05	ZNF880
PPP	225158_at	3	158383186	158410361	2827	rs9817928:158446594:A:G	63407	8.57e-11	-0.365768	1.06391e-07	1.54024e-05	GFM1
PPP	238120_at	17	198356	202557	2162	rs3934766:200357:G:A	2000	2.04724e-11	1.84009	1.07131e-07	1.54567e-05	RPH3AL
PPP	213836_s_at	17	66417421	66417880	2749	rs2952296:66445469:G:C	28047	8.07482e-11	0.840677	1.10129e-07	1.58354e-05	WIPI1
PPP	210718_s_at	17	44376504	44439068	2875	kgp4635428	476107	1.1912e-10	0.881384	1.11391e-07	1.59628e-05	ARL17B///ARL17A
PPP	232539_at	12	93974410	93980063	2481	kgp6113747	23589	3.82082e-11	-0.661774	1.15831e-07	1.65432e-05	SOCS2
PPP	220220_at	17	43592015	43596018	3243	17:43670754:G:A	78738	4.7556e-11	-0.768981	1.20734e-07	1.71699e-05	LRRC37A2///LRRC37A4P
PPP	228527_s_at	8	23429095	23429606	3501	rs2942219	10212	5.56559e-11	-0.747148	1.21029e-07	1.71699e-05	SLC25A37
PPP	227694_at	1	24683488	24740261	2305	rs11591176:24675461:G:T	-8028	1.40576e-11	0.643477	1.2691e-07	1.78874e-05	STPG1
PPP	235244_at	3	122078437	122102078	2716	kgp9750942	53339	1.0195e-10	0.692962	1.2693e-07	1.78874e-05	CCDC58
PPP	1558117_s_at	16	23073495	23075494	2108	rs12444767:23200107:A:T	126611	6.35601e-11	0.631765	1.2796e-07	1.79729e-05	USP31
PPP	229250_at	11	68816364	68856134	2550	rs4930265	39589	2.47641e-11	-0.414405	1.30065e-07	1.82082e-05	TPCN2
PPP	202259_s_at	13	33091030	33112919	2166	rs112588700:33142797:A:G	51766	2.02786e-10	0.389115	1.38601e-07	1.93394e-05	N4BP2L2
PPP	220623_s_at	2	99614348	99735242	2088	rs12999417:99865548:G:A	251199	3.38398e-11	-0.58941	1.42855e-07	1.98676e-05	TSGA10
PPP	223950_s_at	16	2983149	2999810	1868	rs9928222:2986323:T:C	3173	1.1841e-10	-0.350449	1.43883e-07	1.99452e-05	FLYWCH1
PPP	214440_at	8	18079410	18080823	5046	rs12679903:18139229:T:A	59818	5.70413e-11	-0.603922	1.50586e-07	2.08064e-05	NAT1
PPP	239854_at	22	50989541	50994836	2597	rs78789402:51001271:G:A	11729	1.4734e-11	0.991748	1.57225e-07	2.16531e-05	SYCE3
PPP	1553756_at	9	3898645	3901248	3089	rs2380906:3882949:C:T	-15697	7.88641e-11	0.398026	1.68655e-07	2.31521e-05	GLIS3-AS1
PPP	207706_at	1	216347275	216596738	2722	rs72733381:216624879:T:C	277603	1.08679e-10	1.15348	1.72378e-07	2.35869e-05	USH2A
PPP	229272_at	11	47753048	47754224	1683	rs1483988:47899030:C:T	145981	3.56186e-10	-0.494647	1.73335e-07	2.36416e-05	FNBP4
PPP	1561425_a_at	19	37464114	37471218	2038	rs12981965:37420793:A:G	-43322	1.71708e-10	0.801399	1.81796e-07	2.47161e-05	ZNF568
PPP	223868_s_at	16	78133575	78312593	5561	kgp7634975	178921	1.89795e-11	-0.626948	1.82641e-07	2.47516e-05	WWOX
PPP	229843_at	8	87480240	87483208	2892	rs8635:87479810:C:T	-431	1.62759e-10	0.553607	1.92311e-07	2.59791e-05	RMDN1
PPP	239015_at	22	21357101	21357681	1815	rs28372939:21356824:G:A	-278	3.83719e-11	-0.594482	1.9314e-07	2.60083e-05	THAP7-AS1
PPP	242913_at	21	36080286	36088857	2648	rs2236610:36060668:C:G	-19619	3.07577e-11	0.93577	2.00918e-07	2.69701e-05	CLIC6
PPP	205924_at	1	52384822	52456348	1555	kgp4872744	-93839	1.48059e-09	-0.708654	2.09771e-07	2.80696e-05	RAB3B
PPP	225143_at	10	120898823	120924912	2935	rs10749291	21764	1.24478e-10	0.329961	2.18689e-07	2.91709e-05	SFXN4
PPP	211471_s_at	22	23487542	23506531	2276	rs2283804:23490335:C:A	2792	7.6543e-11	0.522168	2.28555e-07	3.03914e-05	RAB36
PPP	203628_at	15	99192761	99503113	3325	rs12591122:99498412:G:C	305650	8.46904e-11	0.958487	2.32703e-07	3.08462e-05	IGF1R
PPP	217621_at	16	55739238	55740103	3069	rs168924	-49695	3.07143e-15	1.09541	2.50232e-07	3.30665e-05	SLC6A2
PPP	1558484_s_at	10	134145658	134166899	3345	kgp581745	-1654	7.92659e-14	0.56018	2.66061e-07	3.49405e-05	LRRC27
PPP	213100_at	10	73059655	73062635	3237	rs16928594	-22757	5.84177e-11	0.744848	2.65655e-07	3.49405e-05	UNC5B
PPP	225448_at	18	10550184	10552766	3553	rs11080429	-29712	5.39566e-11	0.490672	2.72452e-07	3.56693e-05	NAPG
PPP	1557369_a_at	3	62936145	63110738	3352	rs11130905:62942407:T:C	6261	7.33104e-11	0.74419	2.7947e-07	3.64756e-05	LINC00698
PPP	227742_at	21	36089782	36090525	2646	rs13049495:36074338:A:G	-15445	2.44108e-10	1.17705	2.97952e-07	3.87685e-05	CLIC6
PPP	222793_at	9	32455694	32526341	3556	rs7029002:32455320:C:T	-375	1.77226e-10	0.631536	3.00653e-07	3.90003e-05	DDX58
PPP	227083_at	13	31904957	31906413	2738	rs2056445:31905872:A:G	914	2.85464e-10	0.81051	3.65735e-07	4.7298e-05	B3GLCT
PPP	229236_s_at	10	120900427	120924887	2928	rs10749291	20160	2.8624e-10	0.408791	3.67221e-07	4.73458e-05	SFXN4
PPP	202554_s_at	1	110278352	110283641	1731	rs4970775:110271429:T:G	-6924	2.66786e-10	-0.451604	3.77065e-07	4.84677e-05	GSTM3
PPP	230535_s_at	20	57600521	57600977	2364	rs143148179:57576782:T:C	-23740	7.81934e-15	2.55436	3.80903e-07	4.88131e-05	ATP5E
PPP	232874_at	13	99501700	99503470	3250	rs4772149:99507162:C:T	5461	2.06342e-12	0.984091	3.88889e-07	4.96864e-05	DOCK9
PPP	218746_at	12	6561272	6571460	2403	rs2041387:6562823:C:T	1550	1.39602e-10	0.371748	4.04258e-07	5.14949e-05	TAPBPL
PPP	217223_s_at	22	23540437	23657709	2518	rs131703:23652201:A:G	111763	2.63156e-10	-0.358587	4.06029e-07	5.15657e-05	BCR
PPP	239394_at	16	55737131	55737700	3078	rs168924	-47588	8.5951e-14	0.446362	4.10579e-07	5.19879e-05	SLC6A2
PPP	227064_at	17	48770556	48771498	2271	rs9455	578	2.29117e-10	0.365787	4.1383e-07	5.22436e-05	ANKRD40
PPP	222354_at	1	160964995	160965626	2825	kgp1855260	3613	2.25508e-10	-0.661247	4.2496e-07	5.34895e-05	F11R
PPP	230588_s_at	2	87257797	87258237	967	rs200334386:87276811:T:C	19013	6.88077e-10	-0.35713	4.44494e-07	5.57827e-05	LOC730268///LOC285074
PPP	227722_at	5	81569304	81571029	2279	rs6894520:81594748:C:T	25443	2.56739e-10	-0.561919	4.46616e-07	5.58837e-05	RPS23
PPP	201949_x_at	1	19665268	19812109	3207	rs12117356:19658162:C:G	-7107	2.86779e-10	-0.233892	4.48771e-07	5.5967e-05	CAPZB
PPP	206492_at	3	59735035	61237124	4037	rs780374:59735965:A:G	929	1.03114e-10	0.625523	4.49921e-07	5.5967e-05	FHIT
PPP	201922_at	5	74063103	74072633	2594	rs11959570:74011816:T:G	-51288	4.49678e-10	0.362672	4.60918e-07	5.71673e-05	NSA2
PPP	206043_s_at	16	84438032	84497606	5318	kgp9703675	-42668	3.10302e-11	1.25805	4.81643e-07	5.95637e-05	ATP2C2
PPP	214077_x_at	17	15690387	15692117	2310	rs8067611:15721296:T:C	30908	2.42367e-10	-0.493391	5.03379e-07	6.20707e-05	MEIS3P1
PPP	225315_at	11	68658745	68671299	2347	rs7104487:68617987:A:G	-40759	6.91104e-11	-0.427278	5.26608e-07	6.47468e-05	MRPL21
PPP	1568644_at	19	22169529	22193721	3247	rs10410914:22192884:G:A	23354	5.94708e-10	0.980557	5.33206e-07	6.53686e-05	ZNF208
PPP	218435_at	13	43597338	43681582	2492	rs9567088:43560899:A:C	-36440	5.27271e-11	-0.356924	5.39429e-07	6.59409e-05	DNAJC15
PPP	241166_at	7	130034008	130034706	2165	rs1990790	-379	6.72234e-10	-0.534449	5.53881e-07	6.7513e-05	CEP41
PPP	219008_at	2	20884817	21022827	2590	rs10170771	-1602	3.2112e-10	-0.414529	5.57433e-07	6.77513e-05	LDAH
PPP	227100_at	13	31904957	31906413	2738	rs1590571:31933957:G:A	28999	1.07119e-10	-0.836173	5.76439e-07	6.98611e-05	B3GLCT
PPP	220149_at	2	241825464	241831452	3358	rs9973765:241837000:C:T	11535	4.88787e-10	-0.954063	5.78995e-07	6.9971e-05	C2orf54
PPP	209788_s_at	5	96110187	96143612	2918	rs1057569	-578	1.51466e-10	-0.592905	6.14209e-07	7.40157e-05	ERAP1
PPP	208063_s_at	1	230883129	230937508	3474	rs3790953:230897273:T:A	14143	1.4215e-10	0.522157	6.26392e-07	7.50573e-05	CAPN9
PPP	213917_at	2	113983159	113995085	2334	rs7576384:113993385:C:G	10225	3.27697e-10	-0.312634	6.25374e-07	7.50573e-05	PAX8
PPP	237364_at	19	37064417	37085610	2366	rs3111541:37053965:T:C	-10453	8.97532e-10	0.447477	6.30051e-07	7.52831e-05	ZNF529-AS1
PPP	223580_at	12	6980098	6982452	2022	rs112225089:6982522:C:G	2423	6.72601e-10	0.509678	6.39511e-07	7.59854e-05	SPSB2
PPP	236900_x_at	1	45959539	45960505	1713	rs781066:45943156:T:C	-16384	1.58307e-09	0.336094	6.39494e-07	7.59854e-05	CCDC163
PPP	220123_at	2	114499460	114514197	2327	rs13006627:114452941:C:T	-46520	4.68354e-10	0.749104	6.6081e-07	7.82609e-05	SLC35F5
PPP	241085_at	14	59917284	59917732	3048	kgp9636472	7604	3.77135e-10	-0.607566	6.62352e-07	7.82609e-05	GPR135
PPP	203243_s_at	4	95373108	95586632	2672	kgp4056709	216927	2.61274e-10	-0.567402	7.32663e-07	8.63281e-05	PDLIM5
PPP	230295_at	16	589123	589861	3029	rs61512373:585021:T:C	-4103	3.67102e-10	-0.569458	7.88016e-07	9.2593e-05	CAPN15
PPP	230442_at	16	86566994	86567930	4706	rs117626494:86562100:G:A	-4895	5.8834e-11	0.977145	8.06051e-07	9.41903e-05	MTHFSD
PPP	91617_at	22	20098645	20099395	2046	rs78426131:20144796:G:A	46150	1.8645e-11	-0.98784	8.04821e-07	9.41903e-05	MIR1306///DGCR8
PPP	230434_at	2	170557729	170558218	3588	rs13010591:170562735:C:G	5005	1.45021e-10	-0.372023	8.16361e-07	9.5133e-05	PHOSPHO2
PPP	223012_at	19	4445006	4455286	2749	rs8104459:4383072:C:T	-61935	5.19134e-10	0.322653	8.21039e-07	9.5416e-05	MIR4746///UBXN6
PPP	1561759_at	4	120433527	120473180	3500	rs10020034:120294331:A:G	-139197	1.24186e-09	1.02668	8.52961e-07	9.88549e-05	LOC645513
PPP	1560238_at	19	37742827	37754505	1900	rs7257354:37815116:G:A	72288	9.59538e-10	0.875349	8.5532e-07	9.88582e-05	LINC01535
PPP	1553918_at	21	43131649	43135935	3807	rs4919915:43156250:A:C	24600	1.13348e-10	0.655684	8.69273e-07	0.000100198	LINC00479
PPP	244819_x_at	7	56107849	56108291	3254	rs2908548:56177651:T:C	69801	4.40818e-10	0.727182	9.12273e-07	0.000104869	PSPH
PPP	235443_at	5	80533379	80533943	2406	rs12518716:80559107:C:T	25727	1.36346e-11	-0.797164	9.25466e-07	0.000106098	CKMT2-AS1
PPP	241510_at	3	146109149	146177747	3331	rs506791	81863	8.09422e-11	0.545404	9.72765e-07	0.00011122	PLSCR2
PPP	211654_x_at	6	32627773	32634352	19065	rs9272578:32607389:T:C	-20385	2.56904e-11	1.06242	1.0022e-06	0.000114278	HLA-DQB1
PPP	235193_at	15	52948250	52949212	2878	kgp10627869	106	6.64995e-22	-1.01253	1.02785e-06	0.000116888	FAM214A
PPP	240572_s_at	12	9806055	9806481	3160	kgp8326176	-45866	2.80788e-10	1.36729	1.0494e-06	0.00011902	LOC374443
PPP	1557891_s_at	6	147182942	147453122	1905	rs2274170	2908	1.99286e-09	-0.685622	1.12372e-06	0.00012656	STXBP5-AS1
PPP	1564175_at	3	75723563	75725776	2687	rs6785092:75845914:T:G	122350	1.62605e-09	0.705297	1.12095e-06	0.00012656	LINC00960
PPP	221920_s_at	8	23429095	23429717	3501	rs2928682:23435117:G:A	6021	5.69582e-10	-0.789657	1.12643e-06	0.00012656	SLC25A37
PPP	227598_at	7	150028800	150029810	2777	rs73170192:150044262:T:C	15461	1.1246e-09	-0.528121	1.12782e-06	0.00012656	ZBED6CL
PPP	232193_at	22	24379884	24384261	2335	22:24301040:C:A	-78845	1.50427e-09	-0.710356	1.16245e-06	0.000130102	GSTT1
PPP	233936_s_at	17	34900780	34942588	1717	rs12941866	-661	1.04229e-09	0.233569	1.20042e-06	0.000133998	GGNBP2
PPP	237145_at	15	40269629	40270073	2196	rs12439335	-24516	1.15108e-09	-0.879981	1.27336e-06	0.000141767	EIF2AK4
PPP	224520_s_at	12	70077018	70093113	3256	rs710723:70067518:T:C	-9501	9.11606e-11	-1.02994	1.33726e-06	0.000148492	BEST3
PPP	1559861_at	9	97317400	97330409	2667	rs35502767:97362681:G:C	45280	2.83784e-12	0.826931	1.36116e-06	0.000150751	PCAT7
PPP	224951_at	12	50523295	50561182	1739	rs7301740:50519991:C:G	-3305	2.37549e-09	0.23326	1.38194e-06	0.000152654	CERS5
PPP	222801_s_at	7	66767639	66786513	4341	rs6960865:66782477:A:C	14837	1.33128e-10	-0.374508	1.42184e-06	0.000156654	STAG3L4
PPP	221892_at	1	9328529	9331396	2396	rs7514387:9331629:T:G	3099	7.83577e-10	-0.608459	1.44399e-06	0.000158682	H6PD
PPP	220064_at	2	166713987	166747365	2321	rs6731900	97777	3.14105e-10	-0.601284	1.49839e-06	0.000164067	LOC100506124///TTC21B
PPP	233341_s_at	2	113300041	113334679	2056	kgp9471801	34530	1.1578e-09	-0.555664	1.50073e-06	0.000164067	POLR1B
PPP	217987_at	2	190526145	190535555	2189	rs1233262:190657833:A:G	131687	2.11921e-09	-0.292708	1.54509e-06	0.000168482	ASNSD1
PPP	205826_at	8	1993247	2093380	4900	rs3824174:2081038:G:A	87790	4.94907e-10	0.426578	1.5781e-06	0.000171641	MYOM2
PPP	226734_at	2	233445934	233448483	2885	rs3440:233451006:C:G	5071	2.01369e-10	0.45691	1.59865e-06	0.000173431	EIF4E2
PPP	1568781_at	10	127480088	127481945	2835	rs11244667:127518538:G:A	38449	1.16269e-09	-0.642596	1.61747e-06	0.000175025	UROS
PPP	212216_at	2	44545901	44588672	2786	rs4952709	-26760	9.16797e-10	-0.466232	1.64469e-06	0.000177518	PREPL
PPP	238686_at	11	33766039	33766843	2238	rs831596	590	1.69529e-09	0.357334	1.66145e-06	0.000178872	FBXO3
PPP	227340_s_at	5	98128557	98131617	2575	kgp23382	2410	1.38415e-11	-0.684273	1.70446e-06	0.000183037	RGMB
PPP	205571_at	2	99771417	99779611	2164	rs2632276:99779655:C:A	8237	3.15828e-11	-0.446147	1.77293e-06	0.000189909	LIPT1
PPP	215196_at	22	23995357	24000225	2995	rs5761004:23978677:G:A	-16681	1.1718e-09	0.455159	1.92457e-06	0.000205633	GUSBP11
PPP	1553323_a_at	15	43922771	43941039	1181	rs2447216:43942270:A:C	19498	1.61175e-09	-0.544476	1.95149e-06	0.000207464	LOC101930343///CATSPER2P1///CATSPER2
PPP	232284_at	3	63989697	63997923	2746	kgp7871830	8198	1.35561e-09	-0.463298	1.94841e-06	0.000207464	PSMD6-AS2
PPP	213832_at	1	112313283	112314769	3105	kgp7516647	167252	1.18444e-09	0.751104	1.97545e-06	0.000209487	KCND3
PPP	233540_s_at	9	123151152	123177373	1376	rs7037806:123151125:G:T	-28	9.96604e-11	-0.502344	2.05291e-06	0.000217158	CDK5RAP2
PPP	223838_at	2	99613723	99735133	2088	rs720229:99704273:T:C	90549	1.9863e-09	-0.528851	2.06035e-06	0.000217403	TSGA10
PPP	244193_at	12	49745522	49746227	1831	kgp9818114	-8821	3.34504e-09	-0.517917	2.07558e-06	0.000218466	DNAJC22
PPP	211104_s_at	11	76839315	76896041	2683	rs2076969:76888175:G:A	48859	1.82206e-10	0.32143	2.16298e-06	0.000227102	MYO7A
PPP	241833_at	3	179513002	179513612	2106	rs7613644:179675059:C:T	162056	2.30061e-10	-0.937078	2.20593e-06	0.00023104	PEX5L
PPP	220182_at	19	6436091	6459762	3031	rs3929160:6434023:T:C	-2069	1.94421e-09	0.381911	2.24248e-06	0.000234289	SLC25A23
PPP	225896_at	17	17093196	17095955	2412	rs7223686	-132286	1.47891e-09	-0.466878	2.26839e-06	0.000236414	MPRIP
PPP	1552616_a_at	12	109577210	109704167	2494	rs2075259	114780	4.51934e-11	-0.630307	2.2866e-06	0.000237728	ACACB
PPP	209314_s_at	6	135282230	135376017	2211	rs2142725	-23289	2.00039e-09	-0.465564	2.36767e-06	0.000245555	HBS1L
PPP	230522_s_at	9	35658871	35660404	1946	rs4878626:35672236:C:T	13364	1.50098e-09	0.360987	2.4187e-06	0.000250235	ARHGEF39
PPP	219840_s_at	14	96131198	96135702	3759	rs12892323:96087496:G:A	-43703	2.44961e-13	0.811806	2.44486e-06	0.000252326	TCL6
PPP	221484_at	20	48249481	48330338	2632	rs6125695:48251139:G:A	1657	2.37469e-09	0.740897	2.56438e-06	0.000264019	B4GALT5
PPP	219239_s_at	3	88188474	88191222	2693	rs6551266	-91103	4.56996e-09	-0.447428	2.65955e-06	0.000273154	ZNF654
PPP	219865_at	1	22352026	22357713	3364	rs2501284:22362197:A:G	10170	7.27214e-10	-0.770987	2.72661e-06	0.000279366	LINC00339
PPP	206330_s_at	9	91628166	91793555	3031	rs13295724:91671774:C:T	43607	1.03968e-10	0.680072	2.75319e-06	0.000281409	SHC3
PPP	230690_at	20	57594308	57601709	2372	rs143148179:57576782:T:C	-17527	1.13684e-09	2.17985	2.82118e-06	0.000287665	TUBB1
PPP	1563845_at	5	175547892	175559261	1763	5:175539955:G:C	-7938	1.425e-09	-0.557141	2.90771e-06	0.000295778	LOC100507387///FAM153A///FAM153B
PPP	242270_at	1	147101452	147101899	2644	rs7518236:147130000:C:T	28547	3.42827e-09	-0.590922	2.91894e-06	0.00029621	ACP6
PPP	243809_at	4	84373018	84373491	2348	rs4693626	-21	2.27484e-09	0.691089	2.92702e-06	0.000296321	HELQ
PPP	232816_s_at	12	31240818	31246656	3164	rs4930951:31235354:G:C	-5465	2.46021e-09	-0.31041	3.12182e-06	0.000315289	DDX11
PPP	1557047_at	3	183493778	183511274	2580	rs263041:183522231:A:G	28452	3.7566e-09	0.769442	3.15208e-06	0.000317589	YEATS2
PPP	226398_s_at	10	95428825	95462325	3062	rs2148297:95472875:C:T	44049	1.50357e-09	0.26693	3.19399e-06	0.000321049	FRA10AC1
PPP	228816_at	5	81575280	81614622	2298	kgp10490589	28163	3.80906e-09	0.407003	3.25267e-06	0.000326174	ATP6AP1L
PPP	222550_at	8	66475428	66546428	2704	rs2137701:66529201:T:C	53772	4.59255e-09	0.236428	3.27724e-06	0.000327863	ARMC1
PPP	1569723_a_at	16	89894954	89913561	2836	rs72813409:89912048:G:A	17093	8.91214e-10	1.16253	3.52857e-06	0.000352176	SPIRE2
PPP	202116_at	11	65101354	65120451	1675	rs4930290:65104377:T:A	3022	7.46192e-09	-0.346402	3.56376e-06	0.000354853	DPF2
PPP	1552370_at	4	130014839	130034482	2544	rs504968:130040437:T:C	25597	2.49945e-09	0.365959	3.58131e-06	0.000355766	C4orf33
PPP	230077_at	3	195392872	195393649	2625	rs12106975:195613020:C:G	220147	4.91344e-10	1.42796	3.7183e-06	0.000367652	SDHAP2///SDHAP1///LOC220729///SDHA
PPP	232072_at	4	76835531	76837951	3062	rs28422144:76855625:C:T	20093	4.50383e-09	-0.299261	3.71829e-06	0.000367652	NAAA
PPP	1556236_at	6	27369663	27371687	2846	rs4711147:27344496:A:G	-25168	3.88332e-09	-0.726163	3.76574e-06	0.000371477	ZNF391
PPP	222518_at	20	47538426	47653230	2943	rs7266065:47531817:G:A	-6610	3.24185e-09	0.465419	3.77576e-06	0.000371601	ARFGEF2
PPP	205668_at	2	160659871	160761247	3026	rs3792198:160760338:G:A	100466	2.05515e-10	-0.792345	3.83336e-06	0.000376397	LY75
PPP	224668_at	20	43991700	43997849	2825	rs6032134:43983942:G:A	-7759	2.79102e-09	-0.383397	3.85958e-06	0.000378096	SYS1
PPP	202378_s_at	1	65886337	65898250	2729	kgp1226721	11643	4.7314e-09	-0.435054	3.9267e-06	0.000382636	LEPROT
PPP	210822_at	12	6993178	6993764	2036	rs5443	-38304	3.56982e-09	0.427452	3.93298e-06	0.000382636	RPL13P5///LRRC23
PPP	228123_s_at	20	25275378	25370725	2883	rs84816:25459919:G:A	184540	6.4893e-09	0.322712	3.91674e-06	0.000382636	ABHD12
PPP	221290_s_at	19	1376632	1376964	2020	rs266804:1378984:C:T	2351	9.88327e-10	-0.637834	4.14049e-06	0.000401902	MUM1
PPP	203260_at	6	125596495	125623130	2348	rs117227272:125604913:T:G	8417	5.8595e-09	-0.626797	4.17321e-06	0.000404153	HDDC2
PPP	241014_at	1	152337742	152338144	2210	kgp9985795	-176095	1.35811e-10	-0.865678	4.22615e-06	0.000408348	FLG-AS1
PPP	241918_at	2	242162851	242164662	3180	rs12471975:242154849:C:T	-8003	3.06685e-09	-0.348602	4.25528e-06	0.000410228	ANO7
PPP	217214_s_at	16	55734185	55739978	3090	rs168924	-44642	1.8359e-14	0.981554	4.31358e-06	0.000413967	SLC6A2
PPP	234332_at	7	151046309	151060547	2716	rs7798855:151057934:A:G	11624	3.12759e-09	-0.480403	4.30502e-06	0.000413967	NUB1
PPP	219752_at	12	113537317	113574021	2203	rs61943591:113675504:A:G	138186	2.68534e-10	1.14321	4.56362e-06	0.000436974	RASAL1
PPP	218268_at	12	72233538	72317425	2253	rs61924139:72228369:C:T	-5170	6.89213e-09	0.442565	4.62348e-06	0.000441709	TBC1D15
PPP	217761_at	2	3501690	3523302	3540	rs11686974:3527368:A:G	25677	1.65792e-09	-0.481074	4.70081e-06	0.000448088	ADI1
PPP	217213_at	16	55734185	55739978	3090	rs168924	-44642	2.33943e-13	0.732491	4.92635e-06	0.000468533	SLC6A2
PPP	240030_at	13	76099354	76099812	2777	rs9543956:76098660:T:G	-695	4.96507e-09	-0.768861	4.96253e-06	0.000470919	COMMD6
PPP	226616_s_at	21	44313378	44329226	3633	rs78926712:44318204:T:A	4825	3.69265e-10	-0.548406	5.018e-06	0.000475119	NDUFV3
PPP	218527_at	9	32972615	32990086	2733	rs3818644	52497	6.67541e-10	0.226282	5.03569e-06	0.000475733	APTX
PPP	1568646_x_at	19	22169529	22193721	3247	kgp11285264	-103900	9.04168e-09	-1.33953	5.08921e-06	0.00047972	ZNF208
PPP	1552979_at	2	232373136	232379050	2501	rs6759592:232352598:A:G	-20539	1.47685e-09	-0.668738	5.12129e-06	0.000481674	LINC00471
PPP	242054_s_at	2	45172752	45173210	3132	rs12712929:45192105:G:T	19352	3.77383e-11	-1.42049	5.21517e-06	0.000489418	SIX3
PPP	38290_at	5	176793943	176799597	1599	rs56235845:176798040:T:G	4096	1.02284e-08	-0.404947	5.26958e-06	0.000493433	RGS14
PPP	230077_at	3	195708465	195709245	2701	rs12106975:195613020:C:G	-95446	4.91344e-10	1.42796	5.30126e-06	0.000495306	SDHAP2///SDHAP1///LOC220729///SDHA
PPP	215973_at	6	29892368	29893863	10758	rs1627764:29894392:G:T	2023	1.29744e-09	0.488833	5.41298e-06	0.000504632	HCG4B
PPP	244288_s_at	2	45172568	45173210	3130	rs12712929:45192105:G:T	19536	4.84359e-12	-1.40692	5.52309e-06	0.000513768	SIX3
PPP	221713_s_at	3	183533709	183543358	2497	rs2606228	4049	5.27839e-09	0.470857	5.58599e-06	0.000518483	MAP6D1
PPP	225349_at	1	247460716	247464565	3686	kgp12361466	-1560	5.05058e-09	-0.366982	5.60174e-06	0.000518809	ZNF496
PPP	1559050_at	6	31165317	31171744	13219	kgp12404600	10594	6.63911e-10	0.54701	5.71104e-06	0.00052778	HCG27
PPP	235883_at	1	245128505	245129352	2728	rs6700087	2135	3.99301e-09	-0.856835	6.01712e-06	0.000554857	LOC101928068
PPP	207631_at	17	41277626	41297130	1574	rs4793215:41318932:G:A	41305	9.37528e-09	-0.246274	6.06462e-06	0.000558024	NBR2
PPP	208906_at	11	62457751	62473766	1987	rs56135662:62473548:C:T	15796	5.81146e-11	-0.510139	6.11636e-06	0.000561567	HNRNPUL2-BSCL2///BSCL2
PPP	218650_at	22	20074093	20099395	2184	rs78426131:20144796:G:A	70702	4.70553e-11	-1.00109	6.46196e-06	0.000591467	MIR1306///DGCR8
PPP	238937_at	19	37620139	37620652	1942	rs2562594:37514685:G:A	-105455	1.65477e-08	0.403163	6.46991e-06	0.000591467	ZNF420
PPP	223630_at	7	156431254	156433116	3504	rs7804623:156461182:C:A	29927	2.35727e-09	-0.509071	6.52061e-06	0.00059482	C7orf13
PPP	1569827_at	3	11356955	11358180	2602	rs2606747:11374955:T:C	17999	6.73233e-09	-0.866608	6.58514e-06	0.000599417	ATG7
PPP	222775_s_at	2	86426594	86439967	2598	rs3087642:86440436:T:C	13841	5.1091e-09	-0.306923	6.64248e-06	0.000603342	MRPL35
PPP	218857_s_at	11	62123795	62160062	2120	rs151126595:62118947:C:T	-4849	9.17083e-09	0.593198	6.70106e-06	0.000607362	ASRGL1
PPP	244508_at	7	35881577	35881970	2859	rs10248491:35860559:A:G	-21019	7.84376e-09	0.839925	6.87808e-06	0.000622078	2007-09-01
PPP	1556601_a_at	13	24871761	24876600	4100	kgp4539150	4990	3.59671e-09	-0.641608	6.89322e-06	0.00062212	SPATA13
PPP	220441_at	12	49742765	49745683	1827	kgp9818114	-6064	2.53496e-09	-0.687145	6.91154e-06	0.000622449	DNAJC22
PPP	210448_s_at	17	3576520	3599327	3351	rs67373859:3605392:G:A	28871	3.16724e-09	0.862179	6.96543e-06	0.000623735	P2RX5
PPP	228030_at	3	50099003	50102481	1357	rs4688686:50169715:C:T	70711	5.81582e-09	0.471719	6.94882e-06	0.000623735	RBM6
PPP	232637_at	2	242274145	242278802	3223	rs59916403:242370751:G:T	96605	8.32878e-10	-0.868914	6.96993e-06	0.000623735	2002-09-01
PPP	37012_at	1	19665268	19812018	3207	rs12117356:19658162:C:G	-7107	3.49894e-09	-0.237238	7.01584e-06	0.000626522	CAPZB
PPP	222687_s_at	11	76571978	76734831	2713	rs12225545:76568012:G:T	-3967	4.714e-09	0.582114	7.31876e-06	0.0006522	ACER3
PPP	217735_s_at	7	6061877	6098829	3242	rs7776504:6031957:C:T	-29921	3.33148e-09	0.379329	7.54857e-06	0.000671269	EIF2AK1
PPP	214552_s_at	17	5185781	5286536	3234	rs3026133:5308603:G:A	122821	8.89115e-09	-0.330885	7.61679e-06	0.00067504	RABEP1
PPP	231846_at	22	36883232	36900217	3085	kgp4492675	32923	3.0454e-09	0.785282	7.62281e-06	0.00067504	FOXRED2
PPP	222424_s_at	1	205687108	205719293	2183	rs823130:205714372:C:T	27263	5.41653e-09	-0.3546	7.70226e-06	0.000680655	NUCKS1
PPP	201122_x_at	17	7210968	7215774	2270	rs8610:7219230:A:G	8261	2.86764e-09	0.347426	7.93413e-06	0.000698236	EIF5A
PPP	221842_s_at	5	43122000	43176424	2654	rs6414900:43126528:G:A	4527	1.31179e-08	-0.276172	7.92254e-06	0.000698236	LOC100506639///ZNF131
PPP	222734_at	1	119573838	119683278	2755	rs2765543:119563411:G:A	-10428	1.85734e-09	-0.624002	7.97253e-06	0.000700163	WARS2
PPP	204950_at	19	48711512	48752922	3268	rs11670750:48732344:C:T	20831	3.29717e-09	-0.429045	8.11653e-06	0.000711337	CARD8
PPP	216399_s_at	15	76640631	77021037	1923	rs11857015:76649390:T:C	8758	1.82156e-08	0.340593	8.21262e-06	0.000718274	SCAPER
PPP	243312_at	7	64146810	64147324	3311	rs28503774:64054910:C:A	-91901	4.7923e-09	0.389348	8.26828e-06	0.000721654	ZNF107
PPP	1553674_at	1	74645599	74663873	1846	rs7531271:74653178:C:T	7578	1.67558e-09	0.527714	8.33462e-06	0.000725951	LRRIQ3
PPP	204838_s_at	14	75483299	75518133	2041	rs4903273:75441795:G:A	-41505	1.28696e-08	-0.321359	8.50987e-06	0.000739696	MLH3
PPP	229193_at	17	48830864	48831610	2266	rs8065485:48816485:G:A	-14380	8.34463e-09	-0.722763	8.55366e-06	0.000741982	LUC7L3
PPP	228053_s_at	9	37588700	37592583	2343	rs35559397:37631522:G:A	42821	9.60306e-09	-0.36426	8.59654e-06	0.00074418	TOMM5
PPP	222048_at	22	25855425	25857635	2809	rs6519611:25845855:C:G	-9571	1.36138e-10	-1.0355	8.80276e-06	0.00076048	CRYBB2P1
PPP	234890_at	1	1001014	1002363	1649	rs4075116:1003629:C:T	2614	3.44829e-09	0.21646	8.87183e-06	0.000764889	LOC100288175
PPP	235274_at	15	50662484	50663540	2828	rs11855995:50650395:G:A	-12090	5.36183e-09	0.533922	8.89088e-06	0.000764976	GABPB1-AS1
PPP	219147_s_at	9	77676115	77703098	2970	rs3752955	8574	5.28802e-09	0.333312	8.92803e-06	0.000766618	NMRK1
PPP	1553799_at	15	49620589	49913118	2616	rs73408143:49418968:G:A	-201622	5.62167e-10	0.629051	8.94786e-06	0.000766768	FAM227B
PPP	232598_at	1	153965165	154029342	1515	rs146863054:153698233:G:A	-266933	6.66243e-14	2.76436	8.97869e-06	0.000767859	NUP210L
PPP	1559826_a_at	3	75721432	75728453	2685	rs4974344:75861991:C:T	140558	1.86212e-08	1.13343	9.03946e-06	0.000771501	LINC00960
PPP	241739_at	16	56499552	56499966	3038	rs75958745:56521642:C:G	22089	6.7174e-09	1.45151	9.21697e-06	0.000785071	OGFOD1
PPP	227115_at	11	112160933	112162997	2035	rs1367038	-69635	1.41947e-08	-0.373662	9.7335e-06	0.000827406	LOC100506870///LOC283140
PPP	219226_at	17	37618291	37688519	2006	rs9897185	-228883	2.88547e-09	-0.491073	9.81228e-06	0.000832435	CDK12
PPP	235126_at	1	213029749	213031412	2698	rs10864011:213038621:C:T	8871	7.66937e-09	-0.553277	1.01099e-05	0.000855972	FLVCR1-AS1
PPP	220129_at	13	36742353	36788676	3067	rs3818459:36858016:C:T	115662	2.00119e-10	0.677462	1.03927e-05	0.000878162	CCDC169-SOHLH2///SOHLH2
PPP	202959_at	6	49398072	49431008	2459	rs6909128:49420758:T:G	22685	1.56564e-08	0.263729	1.05064e-05	0.000886005	MUT
PPP	230027_s_at	10	102741132	102747190	2136	rs10883565:102703434:T:C	-37699	1.1572e-13	0.651129	1.07685e-05	0.000906306	MRPL43
PPP	239964_at	14	96136151	96136751	3765	rs2369034:96086843:G:A	-49309	9.40647e-13	0.863941	1.0947e-05	0.000919505	TCL6
PPP	236832_at	6	41107593	41108571	2820	rs76209811:41068600:A:G	-38994	1.25765e-08	0.818218	1.11066e-05	0.000931067	ADCY10P1
PPP	208630_at	2	26413503	26467507	2153	rs12611790:26404221:C:T	-9283	1.83302e-08	-0.210409	1.11858e-05	0.000935857	HADHA
PPP	225795_at	22	42475705	42479404	2092	rs6002555:42343091:G:A	-132615	1.35487e-08	-0.292259	1.13138e-05	0.000944702	SMDT1
PPP	205891_at	17	15848230	15879058	2140	rs2159643:15881816:C:G	33585	1.88593e-08	-0.811304	1.17163e-05	0.000976389	ADORA2B
PPP	207974_s_at	5	133493389	133512614	2225	kgp9146882	19231	1.17918e-08	0.365101	1.17465e-05	0.000976986	SKP1
PPP	200901_s_at	12	9092963	9102252	2520	rs1805731	2262	8.01974e-09	-0.188362	1.22589e-05	0.00101681	M6PR///PHC1
PPP	235979_at	5	40979905	40980469	2763	rs2167232:40969058:T:A	-10848	1.24955e-08	1.35689	1.22732e-05	0.00101681	C7
PPP	225697_at	17	37688242	37691011	2166	rs9897185	-298834	2.09395e-08	-0.383024	1.2415e-05	0.00102655	CDK12
PPP	210075_at	19	8478276	8503897	2471	rs12975669:8500819:T:G	22542	1.00635e-08	0.334339	1.28034e-05	0.0010566	2002-03-01
PPP	230305_at	13	43687845	43688360	2473	rs2281779:43597980:G:A	-89866	4.32365e-09	-0.434862	1.28409e-05	0.00105764	DNAJC15
PPP	210563_x_at	2	201994311	202006221	2134	rs10184098:202004190:G:C	9878	1.97416e-08	-0.744076	1.30383e-05	0.00107182	CFLAR
PPP	208095_s_at	4	57349374	57361555	3203	rs1356787	-44173	1.31736e-08	-0.310696	1.3253e-05	0.00108736	SRP72
PPP	226700_at	19	36233427	36236113	2102	rs12459634	-3254	9.77453e-09	0.586247	1.33342e-05	0.00109191	U2AF1L4
PPP	236976_at	16	89857451	89857838	2925	rs61356367:89991895:C:T	134443	3.11999e-09	0.331826	1.36149e-05	0.00111275	FANCA
PPP	209797_at	12	56708273	56709817	1115	rs41363748:56696056:A:G	-12218	4.69511e-08	-0.442169	1.37833e-05	0.00112435	CNPY2
PPP	202135_s_at	2	98272430	98280371	1269	rs11692435	2923	1.56022e-08	0.344444	1.39422e-05	0.00113513	ACTR1B
PPP	226043_at	9	139231951	139254052	2501	rs376993806:139246588:A:G	14636	1.41478e-09	-0.66747	1.4429e-05	0.00117251	GPSM1
PPP	1555614_at	9	33500432	33511066	2868	rs7032025:33503581:T:C	3148	2.63729e-10	-0.384354	1.46653e-05	0.00118913	SUGT1P1
PPP	1562628_at	17	39133967	39143253	3106	rs11656048:39144738:G:A	10770	2.18201e-08	-0.819094	1.46997e-05	0.00118913	KRT40
PPP	203537_at	17	18768822	18834580	1148	kgp8343150	35394	1.12603e-08	-0.407232	1.47176e-05	0.00118913	PRPSAP2
PPP	228287_at	2	242668424	242668896	2864	rs66506058:242654860:G:A	-13565	7.56584e-09	-0.490229	1.47554e-05	0.00118991	ING5
PPP	204205_at	22	39473135	39483748	2527	rs6519166:39472177:C:A	-959	1.0198e-08	0.530674	1.49448e-05	0.00119835	APOBEC3G
PPP	229534_at	14	74059094	74062470	2727	rs7156378:74073516:C:T	14421	2.1908e-08	0.440994	1.49429e-05	0.00119835	ACOT4
PPP	240053_x_at	3	179512748	179513130	2107	rs1534023:179684741:T:C	171992	1.12573e-08	-0.807544	1.49444e-05	0.00119835	PEX5L
PPP	1554706_at	1	248100492	248264223	3915	kgp4986313	-160	6.97981e-09	-0.787054	1.50928e-05	0.00120635	OR2L13
PPP	228348_at	15	101109426	101110092	3749	rs12460	391	5.0923e-09	-0.37446	1.51299e-05	0.00120635	LINS1
PPP	64474_g_at	22	20098441	20099269	2046	rs9606258:20119712:A:G	21270	5.48354e-09	-0.625765	1.51291e-05	0.00120635	MIR1306///DGCR8
PPP	203815_at	22	24376140	24384231	2334	kgp8907458	-52089	1.14303e-12	-1.6805	1.53068e-05	0.00121817	GSTT1
PPP	230717_at	9	139849224	139849957	2067	rs12555781:139855524:T:C	6299	6.9977e-09	-0.656505	1.57468e-05	0.00125084	LCN12
PPP	216716_at	9	136130562	136131068	3346	rs11244038:136095770:G:C	-34793	4.76258e-09	0.679031	1.65058e-05	0.00130868	ABO
PPP	209338_at	12	51488833	51566896	2128	rs111305637:51498661:A:T	9827	2.60675e-08	-0.442876	1.7646e-05	0.00139128	TFCP2
PPP	215715_at	16	55690013	55736673	3105	rs168924	-470	7.56895e-11	0.590137	1.76141e-05	0.00139128	SLC6A2
PPP	41856_at	10	73059930	73062632	3233	rs117576074:73037038:G:A	-22893	7.46282e-09	0.525554	1.76395e-05	0.00139128	UNC5B
PPP	242745_at	3	121976004	121976486	2784	rs3749203:121976494:C:T	489	1.17775e-08	0.502227	1.77613e-05	0.00139777	CASR
PPP	222438_at	13	48649810	48669251	2650	rs943067:48658551:G:T	8740	3.2655e-08	0.839514	1.79463e-05	0.00140972	MED4
PPP	230657_at	4	56318683	56319564	3321	rs56055342:56407095:T:C	88411	2.76429e-08	-0.546159	1.8378e-05	0.00144096	TMEM165
PPP	226929_at	1	11846500	11848891	2747	rs3818762:11851003:G:C	4502	1.93908e-08	0.353681	1.93516e-05	0.00151449	MTHFR
PPP	205008_s_at	15	78396991	78423563	2995	rs2304829:78403292:T:C	6300	3.38412e-09	0.383623	1.97477e-05	0.00154265	CIB2
PPP	230941_at	2	98318980	98319529	1270	rs2309078:98266614:A:T	-52367	1.72761e-08	0.49362	2.01008e-05	0.00156735	LINC01125
PPP	244881_at	3	197766682	197767310	1368	rs113784511:197809252:A:C	42569	2.84385e-08	-0.561263	2.01422e-05	0.00156769	LMLN
PPP	1553559_at	5	72419200	72420110	2228	rs4704059:72451804:G:A	32603	2.63992e-08	0.311886	2.03229e-05	0.00157886	TMEM171
PPP	211106_at	6	44777053	45345690	3174	rs143281741:44984508:C:T	207454	2.25361e-08	-0.499666	2.03933e-05	0.00158143	SUPT3H
PPP	1568658_at	2	61372264	61391964	1926	kgp12243689	32666	2.05489e-08	0.30322	2.04693e-05	0.00158443	C2orf74///KIAA1841
PPP	225513_at	17	45915057	45918642	2402	rs734140:45883188:C:G	-31870	3.33265e-08	0.236555	2.05814e-05	0.0015902	SCRN2
PPP	235258_at	5	112351347	112352411	3515	rs7670	5301	7.8301e-09	-0.376094	2.17513e-05	0.00167754	DCP2
PPP	220122_at	5	94042283	94224602	1894	rs306578:94053166:C:T	10882	2.5118e-08	0.865778	2.28428e-05	0.00175852	MCTP1
PPP	222910_s_at	3	179518049	179754709	2093	kgp10286221	166225	5.22941e-09	-0.791943	2.29961e-05	0.00176712	PEX5L
PPP	204505_s_at	8	21916733	21940036	2274	rs1078363	-12522	2.39697e-08	0.379265	2.31401e-05	0.00177497	DMTN
PPP	204055_s_at	14	39736349	39820397	2831	rs4902558:39847226:G:A	110876	4.56259e-09	0.651187	2.32235e-05	0.00177815	CTAGE5
PPP	1560713_a_at	22	37764000	37768753	2889	rs5756665:37797138:A:G	33137	1.62865e-08	-0.650093	2.36347e-05	0.00180637	ELFN2
PPP	224525_s_at	2	174937176	175111544	2284	rs3739153	101	1.32906e-08	0.486157	2.38797e-05	0.00182181	OLA1
PPP	227808_at	13	43682272	43683310	2495	rs17553284	-84567	6.22062e-11	-0.509503	2.39924e-05	0.00182713	DNAJC15
PPP	202203_s_at	16	56395392	56401398	2880	rs59720264:56480267:G:A	84874	1.7903e-08	1.05044	2.42685e-05	0.00184484	AMFR
PPP	1558782_a_at	1	41155930	41157738	2661	rs545218	-14946	2.52709e-08	0.486473	2.43786e-05	0.0018499	NFYC-AS1
PPP	1556263_s_at	15	24778838	24832920	5702	rs28373415:24778937:G:A	98	1.19394e-08	0.87051	2.45526e-05	0.00185977	LOC101928818///PWRN1
PPP	218340_s_at	4	68483542	68504797	2831	rs13118157:68546025:A:G	62482	1.92745e-08	-0.768637	2.47032e-05	0.00186784	UBA6
PPP	1562267_s_at	19	12562184	12595602	1979	rs55678930:12532525:T:A	-29660	3.26399e-08	-0.50258	2.49076e-05	0.00187995	ZNF709
PPP	219713_at	17	3511555	3539616	3329	rs62069928:3514598:C:T	3042	1.92074e-08	0.465866	2.50282e-05	0.00188569	SHPK
PPP	228155_at	10	81807504	82192753	3301	rs10788622:82198790:C:T	391285	1.16241e-09	-0.259235	2.53721e-05	0.00190822	FAM213A
PPP	227932_at	3	48965159	48966107	865	rs3774800:49334768:G:A	369608	7.64692e-08	-0.353447	2.59305e-05	0.00194676	ARIH2
PPP	240701_at	17	38076178	38076600	1835	rs12944882:37983492:T:C	-92687	1.84588e-08	0.477854	2.59878e-05	0.00194762	GSDMB
PPP	226767_s_at	16	1876971	1878288	2938	rs3925438:1895438:A:G	18466	2.71397e-08	0.380177	2.60616e-05	0.0019497	FAHD1
PPP	230910_s_at	8	143781752	143784607	3361	kgp367682	64840	2.11097e-08	0.50259	2.78857e-05	0.00208249	LOC100288181
PPP	1559827_at	3	75721432	75728453	2685	rs9869748:75863554:T:C	142121	7.94335e-08	1.03724	2.79739e-05	0.00208541	LINC00960
PPP	228264_at	11	44100279	44105787	2632	rs2285029:44105868:A:G	5588	1.42439e-08	-0.504015	2.83569e-05	0.00211025	ACCS
PPP	212205_at	7	44866387	44870835	2589	rs13245012:44865719:C:T	-669	3.58137e-08	-0.171804	2.8508e-05	0.00211778	H2AFV
PPP	221057_at	1	84972012	85018780	2605	rs56212819:84965623:C:T	-6390	3.29818e-08	-0.541162	2.94448e-05	0.00218355	SPATA1
PPP	221535_at	3	194361519	194392911	4241	rs3821402:194369579:C:A	8059	1.72238e-08	0.540021	2.9738e-05	0.00220144	LSG1
PPP	241114_s_at	18	47308535	47308905	3287	rs62100240:47326526:A:G	17990	2.20384e-08	0.420931	3.00613e-05	0.0022215	ACAA2
PPP	214209_s_at	12	123413538	123414039	1980	rs7135296:123476586:G:A	63047	2.79608e-08	0.367247	3.0324e-05	0.00223701	ABCB9
PPP	206634_at	2	45168860	45172441	3127	rs12712929:45192105:G:T	23244	3.82441e-09	-1.25086	3.18472e-05	0.00234465	SIX3
PPP	212318_at	7	128594235	128694961	2751	rs10488630:128593948:A:G	-288	2.63925e-08	-0.384119	3.18936e-05	0.00234465	TNPO3
PPP	1554853_at	4	108852722	108857763	2251	rs141713207:108830340:C:T	-22383	7.79737e-09	2.38997	3.28466e-05	0.00240637	CYP2U1
PPP	220749_at	10	32856650	33171790	3054	rs11009127:33179058:G:A	322407	2.38761e-08	-0.800608	3.28045e-05	0.00240637	CCDC7
PPP	1554906_a_at	16	82197521	82203813	4424	rs34638657:82153538:A:C	-43984	7.64919e-10	1.0885	3.36514e-05	0.00246108	MPHOSPH6
PPP	230120_s_at	2	87229679	87230086	1017	rs77478675:87163229:C:T	-66451	2.22021e-08	0.586183	3.40055e-05	0.00248269	PLGLB1///PLGLB2
PPP	207572_at	1	245288003	245290466	2872	rs7533985:245199100:C:T	-88904	3.27971e-08	0.561284	3.42719e-05	0.00249467	EFCAB2
PPP	222027_at	1	205687545	205689660	2181	rs7536483:205718858:A:T	31312	5.19589e-08	-0.345937	3.42871e-05	0.00249467	NUCKS1
PPP	229694_at	10	122630680	122639140	3126	rs7080550:122633607:C:G	2926	3.9954e-08	-0.58517	3.4392e-05	0.00249801	WDR11
PPP	203827_at	17	66417422	66453626	2749	rs2952296:66445469:G:C	28046	1.40721e-08	0.6061	3.47038e-05	0.00251635	WIPI1
PPP	1552585_s_at	2	48844947	48960287	3324	rs2140551	-22567	6.89405e-09	0.15447	3.49475e-05	0.0025297	GTF2A1L
PPP	1556357_s_at	8	615991	623814	4366	rs13261636:608995:T:G	-6997	1.07826e-08	-0.828284	3.50226e-05	0.00253082	ERICH1
PPP	243056_at	12	15057795	15058248	2204	rs12146742:14965332:T:C	-92464	1.84308e-08	0.513121	3.54573e-05	0.00255787	C12orf60
PPP	221053_s_at	1	151744039	151762998	1759	rs61815091:151741695:C:G	-2345	2.32417e-08	0.513877	3.61985e-05	0.00260691	TDRKH
PPP	205836_s_at	5	112891800	112930979	3866	kgp1498728	-103261	5.35309e-08	0.261469	3.66038e-05	0.00263163	YTHDC2
PPP	202398_at	15	90376787	90437203	2253	rs7174878:90434888:A:G	58100	4.52324e-08	0.309578	3.67035e-05	0.00263433	C15orf38-AP3S2///AP3S2
PPP	234914_at	8	146068470	146070098	1121	rs1735430:146052186:G:T	-16285	3.95871e-09	-0.461151	3.73608e-05	0.00267698	ZNF7
PPP	221690_s_at	19	55477793	55512506	3660	rs269914:55483013:G:C	5219	1.2633e-08	-1.04104	3.74568e-05	0.00267933	NLRP2
PPP	219258_at	15	66629171	66648992	3001	rs12910706:66597329:T:A	-31843	3.83841e-08	0.7637	3.75252e-05	0.0026797	TIPIN
PPP	200056_s_at	2	68269338	68290121	3176	rs12172895:68267836:C:T	-1503	5.5381e-08	0.365229	3.83795e-05	0.0027361	C1D
PPP	214890_s_at	4	187075641	187093296	3925	rs13135744:187100749:C:T	25107	2.33465e-08	-0.384169	3.94977e-05	0.0028111	FAM149A
PPP	227181_at	3	100120401	100175174	1848	rs277646:100073826:T:G	-46576	4.7967e-08	0.451943	3.97226e-05	0.00282237	LNP1
PPP	200729_s_at	2	65454977	65497296	2788	rs4358110:65508409:C:A	53431	4.53327e-08	-0.451191	4.03372e-05	0.00285647	ACTR2
PPP	214643_x_at	2	127805669	127864519	3094	rs13004848:127887560:T:C	81890	9.35826e-10	-0.406391	4.02798e-05	0.00285647	BIN1
PPP	219553_at	1	169101770	169337040	3321	rs1850525:169302888:T:A	201117	3.34626e-08	-0.309396	4.09416e-05	0.00289443	NME7
PPP	212217_at	2	44545901	44588672	2786	rs4952709	-26760	5.75989e-10	-0.411543	4.16781e-05	0.0029416	PREPL
PPP	235275_at	1	40222853	40224005	2276	rs10888958:40211737:T:C	-11117	7.69868e-08	-0.366762	4.19074e-05	0.00295287	BMP8B
PPP	232206_at	3	41288285	41746646	2230	rs9826058:41762062:A:G	473776	8.50423e-08	0.647691	4.28063e-05	0.00301121	ULK4
PPP	1552401_a_at	21	30968359	31003071	2406	rs9981313	-137967	2.483e-10	0.381879	4.29555e-05	0.0030134	GRIK1-AS2///BACH1
PPP	204792_s_at	16	1560430	1660692	3526	rs62012850:1563896:C:G	3465	1.70139e-08	-0.361241	4.29795e-05	0.0030134	IFT140
PPP	226723_at	1	43272722	43282247	2466	rs12030508:43230212:A:T	-42511	6.24421e-08	0.339209	4.34008e-05	0.00303791	SVBP
PPP	1555439_at	2	197644812	197664383	2210	rs6713217:197630603:A:G	-14210	1.35603e-07	0.881373	4.41937e-05	0.00308832	GTF3C3
PPP	1554470_s_at	11	130100789	130193993	2748	rs1675538:130112988:A:C	12198	3.92339e-08	0.436639	4.4691e-05	0.00311793	ZBTB44
PPP	243423_at	5	150472927	150473913	3103	rs3763000:150469391:T:C	-3537	2.11009e-08	0.657632	4.49901e-05	0.00313365	TNIP1
PPP	215014_at	1	112316030	112317979	3104	kgp7516647	164505	3.70252e-08	0.881014	4.51068e-05	0.00313662	KCND3
PPP	223066_at	1	153631199	153634306	1710	rs78634365:153667317:A:C	36117	7.83564e-08	-0.273681	4.55279e-05	0.00316072	SNAPIN
PPP	1554743_x_at	2	190649175	190671775	2267	rs7557519	-65989	2.20154e-08	0.569974	4.66608e-05	0.00323408	PMS1
PPP	222277_at	13	24463025	24466242	3746	rs79207415:24422760:A:G	-40266	2.59601e-08	-0.467878	4.69504e-05	0.00324885	C1QTNF9B-AS1
PPP	1560227_at	17	57297833	57351873	1395	rs111638832:57309226:C:T	11392	1.58818e-07	-0.276586	4.79024e-05	0.00330932	GDPD1
PPP	218624_s_at	19	59086856	59093619	1261	rs3875104:59102379:A:G	15522	5.7216e-08	-0.359785	4.87726e-05	0.00336396	CENPBD1P1
PPP	239065_at	12	49750315	49751329	1843	kgp9818114	-13614	4.63463e-08	-0.846824	4.95764e-05	0.00341385	DNAJC22
PPP	1557293_at	3	195425234	195427635	2692	rs9886992:195335265:A:G	-89970	5.27341e-08	0.601561	5.01115e-05	0.00344381	LINC00969
PPP	220148_at	6	135238533	135271244	2295	rs4646871	27083	5.71681e-08	-0.592887	5.01738e-05	0.00344381	ALDH8A1
PPP	207321_s_at	12	123413540	123451032	1979	rs7305511:123498253:G:T	84712	9.55955e-08	0.383856	5.0362e-05	0.00345114	ABCB9
PPP	213368_x_at	19	49631686	49654283	2579	rs1423520:49655174:A:T	23487	3.89019e-08	0.342927	5.18129e-05	0.00354091	PPFIA3
PPP	224686_x_at	17	44405755	44414973	2784	kgp5902740	-284177	1.31033e-07	0.356456	5.1839e-05	0.00354091	LRRC37A2
PPP	236999_at	5	64880046	64880704	2308	rs71626581:64832462:T:A	-47585	1.14906e-07	-0.681565	5.20915e-05	0.00355244	PPWD1
PPP	216595_at	12	49747460	49749811	1833	kgp9818114	-10759	1.73212e-08	-0.926626	5.29006e-05	0.00360183	FAM186A
PPP	220214_at	11	6947653	6979068	3190	rs10742993:6952391:C:T	4737	1.16488e-08	0.587355	5.43799e-05	0.00369661	ZNF215
PPP	226665_at	2	61412431	61414282	1923	rs114840557:61836038:C:T	423606	1.25802e-13	-1.37062	5.60915e-05	0.00380686	AHSA2
PPP	215800_at	15	45440152	45445437	1977	rs12908943:45445311:C:T	5158	1.41046e-07	-0.290879	5.64895e-05	0.00382775	DUOX1
PPP	210061_at	3	48282644	48311911	999	rs9837228:48324466:T:A	41821	2.32145e-07	0.448765	5.6802e-05	0.00383057	ZNF589
PPP	213434_at	12	131274144	131287400	3967	kgp8602017	50124	2.75904e-08	0.254141	5.67768e-05	0.00383057	STX2
PPP	222841_s_at	17	900355	905417	3811	rs2586304:910636:A:G	10280	3.56214e-08	-0.352932	5.66627e-05	0.00383057	TIMM22
PPP	202399_s_at	15	90377529	90437211	2257	rs8026131:90417999:C:G	40469	6.8905e-08	0.285737	5.72228e-05	0.00385282	C15orf38-AP3S2///AP3S2
PPP	213144_at	17	45000543	45018605	1880	rs12942936:45152428:T:C	151884	9.85677e-08	-0.30332	6.11446e-05	0.00411035	GOSR2
PPP	237806_s_at	20	58675974	58676427	2707	rs78513871:58659193:C:T	-16782	1.17835e-11	0.786866	6.18198e-05	0.00414916	LOC729296///MIR646HG
PPP	1554181_at	11	65601423	65621170	1656	rs58568715:65662985:A:G	61561	1.39153e-07	0.351774	6.19821e-05	0.00415349	SNX32
PPP	206220_s_at	13	114748739	114898010	2075	rs200630488:114753753:C:T	5013	4.97887e-08	0.2852	6.22401e-05	0.0041642	RASA3
PPP	239538_at	2	135957197	135957958	1770	rs6761931:136150512:A:G	193314	2.29989e-08	-0.739598	6.29502e-05	0.00420507	ZRANB3
PPP	230619_at	1	150782188	150786618	1813	rs7518156:150945794:A:C	163605	1.13798e-07	0.355363	6.30943e-05	0.00420807	ARNT
PPP	239159_at	17	45009732	45010628	1902	rs75921757:45007207:C:G	-2526	5.90542e-08	-0.927573	6.40777e-05	0.00426026	GOSR2
PPP	65588_at	20	37049234	37063969	2180	rs1739651:37048135:A:T	-1100	7.91557e-08	0.364288	6.39957e-05	0.00426026	SNHG17
PPP	232243_at	8	6503575	6506026	5548	rs13262885:6505449:A:T	1873	3.50967e-08	0.670533	6.44617e-05	0.00427909	MCPH1
PPP	222134_at	6	110712973	110736765	2506	rs9481066	29184	8.85323e-08	0.470091	6.64266e-05	0.00440263	DDO
PPP	231321_s_at	11	76733073	76733629	2765	rs12794575:76569583:G:A	-163491	6.58939e-08	0.639558	6.66858e-05	0.00441291	ACER3
PPP	1562783_at	12	131472856	131474573	4139	rs2030933:131464885:A:G	-7972	1.3756e-08	-1.49519	6.84999e-05	0.0045259	LOC100128840
PPP	225718_at	2	176790401	176866977	2619	rs819040:176830803:A:G	40401	3.53323e-08	-0.44623	6.90092e-05	0.00455246	LNPK
PPP	217520_x_at	15	29077525	29084129	1087	kgp3695225	-4657	1.49761e-07	-0.459766	6.91905e-05	0.00455733	LOC101929232///PDCD6IPP2
PPP	209345_s_at	10	99400442	99435808	2302	rs35223596:99420093:C:T	19650	1.0534e-07	-0.297927	6.93607e-05	0.00456146	PI4K2A
PPP	223677_at	5	81268110	81550611	2026	rs75806251:81265278:G:C	-2833	9.30289e-08	-0.522807	6.95863e-05	0.00456921	ATG10
PPP	204769_s_at	6	32796297	32806521	18249	rs241453	-72	1.28186e-08	0.431189	6.99714e-05	0.0045874	TAP2
PPP	32836_at	6	32135988	32143893	12774	rs3134950	-8512	1.35613e-08	0.303625	7.03081e-05	0.00460236	AGPAT1
PPP	222823_at	9	95375023	95432394	2599	rs10283718:95172242:G:C	-202782	6.25467e-08	0.394279	7.12823e-05	0.00465894	IPPK
PPP	1557620_a_at	12	96260825	96336752	3593	rs728661	-189506	2.00834e-09	0.442127	7.15544e-05	0.00466953	CCDC38
PPP	1559240_at	4	100010101	100024256	3326	rs2165945:99783252:A:G	-226850	9.48289e-08	0.512703	7.18637e-05	0.00468251	LOC100507053
PPP	235410_at	3	132399452	132400007	2974	rs57663669:132424248:T:C	24795	4.55695e-08	-1.06511	7.25328e-05	0.00471886	NPHP3
PPP	226334_s_at	2	61404624	61414058	1923	rs111543747:61380622:T:A	-24003	8.23841e-08	-0.281797	7.37421e-05	0.00479019	AHSA2
PPP	237053_at	14	74872602	74873010	2540	rs730384	17267	1.26963e-07	-0.883276	7.71415e-05	0.00500335	SYNDIG1L
PPP	55616_at	17	37827374	37828185	1908	rs2941520:37903730:C:T	76355	2.02335e-07	0.293458	7.7307e-05	0.00500642	PGAP3
PPP	243124_at	16	29127724	29128039	1357	rs36028249:29118764:C:T	-8961	1.67411e-07	1.2465	7.86922e-05	0.00508836	RRN3P2
PPP	206108_s_at	20	42086567	42089974	2676	rs34934568:42089140:T:A	2572	1.75636e-08	0.706663	8.02944e-05	0.00517149	SRSF6
PPP	214850_at	5	70423605	70504062	447	rs458534:70870200:G:A	446594	1.65315e-06	0.505116	8.0275e-05	0.00517149	SMA4
PPP	229253_at	1	151846353	151847224	1894	rs6675930:151924753:C:T	78399	1.77141e-07	0.313305	8.03436e-05	0.00517149	THEM4
PPP	217928_s_at	11	68272612	68382720	2050	rs11228258	-18285	9.95122e-08	0.318736	8.19208e-05	0.00526502	PPP6R3
PPP	1568762_at	5	1628598	1634105	3796	rs1048186:1608503:G:A	-20096	2.93756e-08	-0.335275	8.32566e-05	0.00534278	LOC728613///PDCD6
PPP	225584_at	6	30259022	30294142	9746	rs7767817:30304953:G:C	45930	3.88573e-08	-0.313558	8.45861e-05	0.0054199	HCG18
PPP	212114_at	12	74931608	74935232	2855	rs17181816	53383	1.17276e-09	-0.396588	8.50888e-05	0.00544389	ATXN7L3B
PPP	223652_at	10	104629272	104661656	2130	rs11191419:104612335:T:A	-16938	2.37213e-07	-0.532735	8.52548e-05	0.00544629	AS3MT
PPP	232028_at	1	227751235	227847594	3265	rs2819502:227712652:T:C	-38584	1.17838e-07	-0.711715	9.06306e-05	0.00578101	ZNF678
PPP	225871_at	7	89864222	89866997	3306	rs39275:89775170:A:G	-89053	2.41561e-09	-0.399502	9.09357e-05	0.00579176	STEAP2
PPP	226200_at	6	30882060	30894316	12297	rs2844698:30931245:C:T	49184	2.29773e-08	0.355746	9.1827e-05	0.00583976	VARS2
PPP	228605_at	2	24225738	24226933	2774	rs9636434:24009163:A:G	-216576	1.96576e-07	-0.50948	9.27931e-05	0.00589236	UBXN2A
PPP	223348_x_at	19	1371043	1377013	2032	rs266804:1378984:C:T	7940	4.67776e-08	-0.532332	9.89137e-05	0.00627163	MUM1
PPP	201967_at	3	49977591	50114682	1304	rs2526747:50082914:C:G	105322	3.56402e-07	-0.368678	0.000100966	0.0063922	RBM6
PPP	1555144_at	17	44428747	44439123	2720	rs79641193:44330105:A:G	-98643	3.11225e-07	0.571721	0.00010463	0.0066143	ARL17B///ARL17A
PPP	221628_s_at	16	4855049	4897266	2768	rs930854:4864101:A:G	9051	8.38284e-08	0.458865	0.000105438	0.00665546	GLYR1
PPP	1555892_s_at	9	123605343	123607825	1681	rs3793638:123582697:G:T	-22647	6.91376e-08	0.486031	0.000105797	0.0066682	PSMD5-AS1
PPP	207249_s_at	15	45544433	45568133	2235	kgp194713	1044	1.69978e-07	-0.45258	0.000105975	0.00666951	SLC28A2
PPP	1561263_at	5	34040926	34043937	2954	rs6860715:34036616:C:T	-4311	1.81287e-07	0.697952	0.000106584	0.0066979	C1QTNF3
PPP	236403_at	22	21363778	21364663	1799	kgp1982646	2855	1.36086e-07	-0.420514	0.000108959	0.00683702	THAP7-AS1
PPP	1555144_at	17	44646688	44657048	2134	rs79641193:44330105:A:G	-316584	3.11225e-07	0.571721	0.000109202	0.00684214	ARL17B///ARL17A
PPP	240036_at	17	75142685	75143455	3349	rs55720361:75161178:A:T	18492	4.96742e-08	0.470049	0.000110532	0.00691526	SEC14L1
PPP	239146_at	3	98219627	98235948	3741	kgp8444854	4051	2.19504e-07	1.00241	0.000112501	0.00702808	CLDND1
PPP	222806_s_at	11	76253282	76263021	2645	rs55904328:76267477:G:A	14194	9.28409e-08	-0.336178	0.000115108	0.00717493	EMSY
PPP	236241_at	17	6552447	6553090	3289	rs9898480	-26587	3.41327e-08	0.440013	0.00011519	0.00717493	MED31
PPP	202519_at	12	122617829	122628965	1934	rs36045144:122618131:A:G	301	2.2763e-07	-0.344039	0.000116845	0.00725671	MLXIP
PPP	242363_at	2	172605371	172606213	2658	rs76324055:172620150:T:A	14778	4.59168e-08	-0.5072	0.000116832	0.00725671	DYNC1I2
PPP	227929_at	12	81186298	81189077	2822	rs1795501:81267522:C:G	81223	2.58262e-07	0.81498	0.00011942	0.00740579	LIN7A
PPP	213989_x_at	21	37415981	37432611	3195	rs762360:37425955:C:T	9973	1.45727e-07	0.316945	0.00012044	0.00745814	SETD4
PPP	203798_s_at	2	17722006	17836864	2774	kgp1654748	-227269	2.08659e-07	0.739701	0.000122415	0.00756189	VSNL1
PPP	207676_at	18	55102916	55144064	3098	rs514250:55135035:A:G	32118	6.45436e-08	0.731518	0.000122472	0.00756189	ONECUT2
PPP	223673_at	12	107078485	107156577	2298	kgp11544984	-43636	1.41868e-07	1.16868	0.000127849	0.00788241	RFX4
PPP	206773_at	8	144239333	144241701	3362	rs141053925:144352270:A:T	112936	3.20549e-08	1.92639	0.00013081	0.00805326	LY6H
PPP	1559449_a_at	19	24247134	24249500	2417	rs62117569:24206144:C:T	-40991	3.13705e-07	0.620023	0.000132265	0.00813104	ZNF254
PPP	1552676_at	10	5406971	5416169	4244	rs10904482:5416202:G:A	9230	8.46984e-08	0.506385	0.000134126	0.00822566	UCN3
PPP	201759_at	17	80709937	80901062	2912	rs939262:80855532:C:G	145594	1.27347e-07	-0.35288	0.000134192	0.00822566	TBCD
PPP	202146_at	7	112090514	112116247	2359	rs6944364	5267	1.17746e-07	-0.250392	0.000137458	0.0084137	IFRD1
PPP	230602_at	2	135630072	135659645	2162	kgp4899308	-130837	3.88722e-07	0.990754	0.000138221	0.00844821	ACMSD
PPP	205209_at	12	52345501	52389484	2567	rs2854464	43389	5.05989e-08	0.468308	0.000138675	0.00846376	ACVR1B
PPP	235429_at	8	109243736	109244506	2864	rs6469170:109305277:T:C	61540	9.66773e-08	-0.357863	0.000139332	0.00849164	EIF3E
PPP	240028_at	2	186680102	186698017	2476	kgp9407762	-429939	2.99833e-07	-0.943526	0.000139672	0.00850015	FSIP2
PPP	229754_at	3	194309832	194311561	4139	kgp2113127	-7464	8.76384e-08	0.560449	0.00014062	0.00853803	TMEM44-AS1
PPP	231793_s_at	4	114375269	114682224	2640	rs1525000	9599	1.40489e-07	-0.471756	0.000140697	0.00853803	CAMK2D
PPP	1568755_a_at	16	21601015	21610711	816	rs215894:21689791:T:A	88775	1.67526e-07	0.23415	0.000141862	0.00858417	LOC101927814
PPP	223874_at	7	149944301	150000069	2723	rs4721:150035526:T:G	91224	1.57009e-07	-0.381034	0.000141816	0.00858417	ACTR3C
PPP	1556233_s_at	6	39297765	39507862	3189	rs75577018:39634593:C:T	336827	9.85399e-08	0.943241	0.000144513	0.00873213	KIF6
PPP	210147_at	4	76932452	77033941	3152	rs4274876:77004178:G:A	71725	2.52686e-08	0.831888	0.000145938	0.00880569	ART3
PPP	227559_at	6	97337190	97338475	2690	rs2039211:97291185:C:G	-46006	1.86087e-07	-0.464394	0.000146492	0.00882656	NDUFAF4
PPP	210942_s_at	3	98451129	98512804	3294	rs2470791:98751403:C:T	300273	2.71636e-07	-0.370018	0.000147405	0.00886897	ST3GAL6
PPP	214109_at	4	151185593	151388929	2100	rs56374126:151243864:C:T	58270	1.78697e-07	-0.28392	0.000149328	0.00897195	LRBA
PPP	221932_s_at	14	96010473	96011051	3496	kgp1443210	-1608	1.60301e-07	-0.15539	0.000149598	0.00897546	GLRX5
PPP	222718_at	16	420787	431942	2267	rs11646097:425605:T:C	4817	2.46663e-07	-0.279756	0.000152004	0.00910693	TMEM8A
PPP	1569337_at	1	48693559	48695233	2331	rs2275309:48937691:A:T	244131	2.74796e-07	0.51432	0.000152702	0.00913584	SLC5A9
PPP	1553253_at	17	42248073	42256782	1915	rs2631295:42237884:C:T	-10190	3.82162e-07	0.482304	0.000153974	0.00917474	ASB16
PPP	1554423_a_at	22	32870779	32894517	3652	kgp11973663	1478	1.54506e-07	0.280752	0.000154001	0.00917474	FBXO7
PPP	222997_s_at	1	150266292	150280783	1729	rs71622697:150360098:A:C	93805	2.90596e-07	0.227125	0.000153708	0.00917474	MRPS21
PPP	239204_at	16	3361702	3362365	2316	rs7195571:3361639:T:A	-64	1.85531e-07	0.514722	0.000154603	0.00919769	ZNF75A
PPP	1555476_at	15	78730625	78766163	2856	kgp9703303	23374	2.56713e-08	-0.819504	0.000156349	0.00927554	IREB2
PPP	209741_x_at	15	76640525	77087658	1923	rs206205:76736091:T:G	95565	2.22028e-07	0.307825	0.000156347	0.00927554	SCAPER
PPP	203818_s_at	1	38422646	38455645	2328	rs11210825:38446986:G:A	24339	2.30674e-07	0.303917	0.000157995	0.00934705	SF3A3
PPP	236698_at	2	172606223	172606668	2659	rs11904009:172627343:T:G	21119	9.77701e-08	-0.569812	0.000157948	0.00934705	DYNC1I2
PPP	220041_at	3	196673227	196695704	2883	rs60553578:196675732:T:C	2504	1.59009e-07	0.45734	0.000159412	0.00941774	PIGZ
PPP	209830_s_at	16	2077006	2088328	2493	rs2074969	34223	5.01873e-08	-0.546808	0.000163253	0.00963125	SLC9A3R2
PPP	220190_s_at	2	48796158	48906742	3168	rs2140551	26222	4.61215e-08	0.441384	0.000164182	0.0096726	STON1-GTF2A1L///GTF2A1L
PPP	236473_at	4	15483076	15483887	2796	rs4698386:15478854:T:A	-4223	2.17898e-07	-0.569327	0.000170893	0.010054	CC2D2A
PPP	213215_at	15	90373830	90375701	2245	rs4932144:90372102:T:C	-1729	2.78938e-07	0.329237	0.000173535	0.0101953	C15orf38-AP3S2///AP3S2
PPP	1559960_x_at	16	77246171	77246900	4593	rs7202678:77262199:G:C	16027	1.13207e-07	0.535776	0.000174104	0.0102146	SYCE1L
PPP	215318_at	13	33066435	33072629	2176	rs9595879:33165301:C:T	98865	1.67977e-07	-0.509487	0.000177757	0.0104145	MINOS1P1
PPP	228529_at	7	117840621	117841875	2508	rs2058418	15669	4.41106e-07	0.404051	0.000179658	0.0105114	LSM8
PPP	233880_at	17	78360185	78370078	3425	rs35627722:78375237:A:G	15051	1.21461e-07	-0.676992	0.000180651	0.0105549	RNF213
PPP	203834_s_at	2	85549016	85555147	2700	rs4832161:85540766:C:T	-8251	1.4316e-07	-0.39447	0.000182467	0.0106317	TGOLN2
PPP	212355_at	14	24898491	24910548	3046	rs76553327:25178644:A:G	280152	1.59322e-07	0.4247	0.000182388	0.0106317	KHNYN
PPP	243774_at	3	195456520	195456972	2791	rs146888306:195451881:G:A	-4640	1.54626e-07	0.545806	0.000185098	0.0107702	MUC20
PPP	229082_at	5	68576286	68577119	1605	rs1168410:68701181:A:C	124894	7.21137e-07	-0.402999	0.000185575	0.0107832	CCDC125
PPP	214924_s_at	3	42201672	42251903	2795	rs7639125:42210922:G:A	9249	1.46472e-07	-0.371944	0.000187128	0.0108585	TRAK1
PPP	232692_at	6	46659674	46670166	2314	rs6899519:46681900:T:G	22225	3.60472e-07	-0.567915	0.000192821	0.0111736	TDRD6
PPP	226521_s_at	4	84382085	84406256	2371	rs7437637:84301204:A:G	-80882	7.96798e-08	-0.566513	0.000193356	0.0111893	FAM175A
PPP	1557845_at	11	89956323	89959706	2335	rs3758758:89956588:G:T	264	2.55661e-07	-0.564049	0.000194352	0.0112281	DISC1FP1
PPP	220067_at	15	42140344	42186275	2456	rs1648810:42190989:T:C	50644	1.07244e-07	-0.363607	0.000194555	0.0112281	SPTBN5
PPP	1568597_at	7	29685531	29689733	3265	rs17474817:29644641:A:G	-40891	1.90711e-08	-0.820047	0.000198341	0.011431	LOC646762
PPP	203682_s_at	15	40697685	40711063	2061	kgp1650758	-43469	2.9139e-07	0.514256	0.000199756	0.0114969	IVD
PPP	1562031_at	9	5065804	5068158	2994	rs2094392:5102190:C:G	36385	1.59245e-07	-0.735663	0.000201588	0.0115867	JAK2
PPP	240459_at	4	69178679	69179104	2246	rs13124352:69216264:G:A	37584	8.41831e-08	-0.423164	0.000204479	0.0117369	YTHDC1
PPP	212121_at	10	97423157	97453683	2964	rs7917792:97365627:C:T	-57531	3.1046e-07	0.208444	0.000206104	0.0117833	TCTN3
PPP	227194_at	21	42688756	42729709	3203	rs8129480:42709737:G:C	20980	1.26717e-07	0.898226	0.000205948	0.0117833	FAM3B
PPP	243746_at	11	68697558	68698009	2346	kgp2795668	33170	2.97404e-07	0.456893	0.000206121	0.0117833	IGHMBP2
PPP	217299_s_at	8	90958382	90996895	2469	rs6985793:90953247:T:C	-5136	4.29806e-07	0.256352	0.000207267	0.0118329	NBN
PPP	231300_at	16	30768743	30773520	813	rs11864054	77390	8.89718e-07	0.352837	0.000208898	0.01191	CCDC189
PPP	1552760_at	7	18535368	19036398	2186	rs2526632:19032809:C:A	497440	1.81779e-07	0.484524	0.000209716	0.0119406	HDAC9
PPP	214872_at	2	152320049	152364527	2362	rs3732308:152351797:C:G	31747	6.36976e-07	-0.32764	0.000211083	0.0120023	RIF1
PPP	214525_x_at	14	75482403	75516358	2039	rs11850328	-56154	2.04521e-07	-0.222684	0.000212109	0.0120445	MLH3
PPP	207851_s_at	19	7116637	7294011	3277	rs116702728:7118054:G:A	1416	1.41173e-07	1.07364	0.000213912	0.0121306	INSR
PPP	229793_at	10	52516086	52516948	2388	rs4247659:52525896:G:C	9809	3.62285e-07	-0.378606	0.000214292	0.012136	ASAH2B
PPP	1558719_s_at	17	5323504	5334820	3522	rs2189338	2836	1.99923e-07	0.565624	0.000217293	0.0122731	RPAIN
PPP	218858_at	8	120885964	121062758	2920	rs4871828:121067240:A:G	181275	3.97267e-07	0.43991	0.00021728	0.0122731	DEPTOR
PPP	223638_at	1	21766805	21811393	2762	rs7541779:21794612:G:T	27806	4.01249e-08	0.489923	0.000219162	0.0123623	NBPF3
PPP	236017_at	5	133702266	133702701	1799	rs28625772:133213880:G:A	-488387	3.81415e-07	-0.881545	0.000220384	0.0124147	CDKL3
PPP	205871_at	2	87239447	87248969	999	rs62144432:87345696:A:C	106248	4.52656e-07	0.487943	0.000221594	0.0124663	PLGLB1///PLGLB2
PPP	241360_at	11	124910720	124911385	2325	rs12288226:124844043:T:G	-66678	2.08432e-07	0.520629	0.000225373	0.0126621	CCDC15
PPP	224686_x_at	17	44623618	44632829	2191	kgp4635428	228993	5.65996e-07	0.332033	0.000228059	0.012796	LRRC37A2
PPP	210206_s_at	12	31226851	31256965	3158	rs78071328:31234920:A:G	8068	2.85749e-07	-0.245105	0.000229893	0.0128819	DDX11
PPP	236459_at	2	46070133	46072897	3208	kgp11287154	-2694	2.00115e-07	0.638508	0.000230973	0.0129253	PRKCE
PPP	232865_at	5	132227508	132232039	2009	rs30178:132202399:T:C	-25110	4.44769e-07	-0.560441	0.00023341	0.0130445	AFF4
PPP	212730_at	15	99645977	99675798	2921	kgp7443740	18196	1.71135e-07	0.546907	0.000234755	0.0131024	SYNM
PPP	227884_at	17	34151248	34157147	2314	rs11868785	-12031	3.37382e-07	-0.666032	0.000235529	0.0131283	TAF15
PPP	229824_at	9	91620685	91621162	3023	rs13295724:91671774:C:T	51088	3.46513e-07	1.12971	0.000237927	0.0132446	SHC3
PPP	1552559_a_at	2	202671191	202758770	2189	rs72939170:202405933:A:G	-265259	2.91601e-07	-0.288127	0.00023897	0.0132852	CDK15
PPP	218460_at	7	807449	826112	3062	rs55940979:837740:T:G	30290	3.11776e-07	-0.256002	0.000244414	0.0135697	DNAAF5
PPP	244391_at	3	12573142	12581123	2565	rs4546136:12732885:T:C	159742	3.55034e-07	-0.285329	0.000244727	0.0135697	TSEN2
PPP	230950_at	18	72189945	72190679	2613	rs7577	-1599	3.56496e-07	0.292476	0.000245182	0.0135772	CNDP2
PPP	206186_at	17	41878166	41909610	2028	rs9893111:41915767:G:A	37600	1.57783e-07	-0.580611	0.000246161	0.0136136	MPP3
PPP	239929_at	1	205797152	205797771	2147	rs823089:205794142:G:A	-3011	2.51882e-07	1.12168	0.000247692	0.0136805	PM20D1
PPP	238557_at	22	51021556	51022453	2420	rs963980:51022117:C:A	560	1.85216e-07	0.424004	0.00025097	0.0138435	CHKB-AS1
PPP	214528_s_at	2	113976079	114035976	2332	rs7576384:113993385:C:G	17305	3.8898e-07	-0.279857	0.000251394	0.0138489	PAX8
PPP	209883_at	1	183904970	184006863	2489	rs12725649	28527	4.12329e-07	0.701335	0.000253119	0.0139258	COLGALT2
PPP	1559277_at	6	134216640	134219157	2330	rs12190287:134214525:C:G	-2116	6.54728e-09	0.504134	0.000257971	0.0141705	FLJ35700
PPP	1560172_at	8	19678424	19682003	3489	rs7017697:19685909:G:T	7484	1.97328e-07	-0.716618	0.000258234	0.0141705	INTS10
PPP	225973_at	6	32792937	32794750	18282	rs241443	4177	6.76946e-08	-0.635086	0.000260793	0.0142924	TAP2
PPP	1557366_at	17	18506585	18528930	1473	rs629329:18280907:G:A	-225679	6.14662e-07	0.538815	0.000265972	0.0145387	LOC101929141///CCDC144CP///CCDC144B///CCDC144A
PPP	233182_x_at	14	92555701	92557117	3113	rs12433086:92497650:A:G	-58052	2.97106e-07	0.499191	0.000265801	0.0145387	ATXN3
PPP	1568611_at	5	131525786	131527204	1805	rs25886:131415066:G:C	-110721	5.57036e-07	0.637478	0.000267653	0.0146117	P4HA2
PPP	213253_at	9	106856839	106904166	3205	rs10991119:106905277:T:C	48437	5.9631e-07	0.401153	0.000274045	0.0149414	SMC2
PPP	1554742_at	2	190649175	190671775	2267	rs7557519	-65989	2.08144e-07	0.497267	0.000277303	0.0150997	PMS1
PPP	238784_at	12	63953962	63964577	3524	rs80105356:64095366:A:T	141403	1.91566e-07	-0.67029	0.000280411	0.0152493	DPY19L2
PPP	220698_at	20	57209826	57210792	2476	rs3761133:57210480:G:C	653	3.10629e-07	0.38339	0.000280905	0.0152566	LOC79160
PPP	206401_s_at	17	43972033	44101549	3878	kgp8412790	96458	7.68474e-07	-0.567435	0.000282689	0.0153143	MAPT
PPP	226631_at	10	126446395	126454158	3032	rs11245366	36453	2.45219e-07	0.253272	0.000282498	0.0153143	METTL10
PPP	1556725_a_at	19	58520197	58522600	2453	rs113896797:58522122:G:C	1924	3.46745e-07	-0.405142	0.00028317	0.0153208	LOC100288490
PPP	1556829_at	3	156390959	156393464	2567	rs9289971	-1013	5.14548e-07	0.423993	0.000285164	0.015409	TIPARP-AS1
PPP	201432_at	11	34460492	34493607	3191	rs7943316:34460472:A:T	-21	3.8421e-07	-0.458572	0.000285993	0.0154294	CAT
PPP	235408_x_at	7	64434825	64435722	2917	rs10262238:64556575:C:T	121749	7.33017e-07	-0.301808	0.000286268	0.0154294	ZNF117
PPP	210062_s_at	3	48282644	48311911	999	rs11713476:48375434:C:T	92789	5.84227e-07	0.403546	0.000286828	0.0154399	ZNF589
PPP	1570529_at	9	2840588	2844073	3568	rs4741768:2841700:T:C	1111	8.06663e-10	0.478251	0.000287638	0.0154639	PUM3
PPP	207100_s_at	12	6571614	6579819	2366	rs11613996:6594059:G:T	22444	3.9582e-07	0.385669	0.000290236	0.0155641	VAMP1
PPP	222942_s_at	6	155469338	155581751	2887	rs170843:155613732:T:C	144393	2.93585e-07	0.350025	0.000289943	0.0155641	TIAM2
PPP	230435_at	2	24387083	24392507	2622	rs10191964:24287598:G:A	-99486	6.78942e-07	-0.588104	0.000290986	0.0155847	FAM228B
PPP	221811_at	17	37827374	37844286	1908	rs9897185	-437966	2.2321e-07	0.250048	0.000296693	0.0158703	PGAP3
PPP	233732_at	7	30617130	30625588	2226	kgp10252313	-370	3.6223e-07	-0.404607	0.000298348	0.0159387	LOC401320
PPP	217216_x_at	14	75483784	75513196	2040	rs11850328	-57535	5.42142e-07	-0.21974	0.00030069	0.0160235	MLH3
PPP	219862_s_at	17	80416587	80446143	3010	rs4789778:80430804:A:T	14216	3.11812e-07	-0.235114	0.000300619	0.0160235	NARF
PPP	226711_at	2	48604667	48606433	2958	2:48474670:G:C	-129998	1.91256e-07	0.384549	0.000302584	0.0161042	FOXN2
PPP	215280_s_at	19	49651357	49654278	2586	rs1423520:49655174:A:T	3816	2.82819e-07	0.258204	0.000305865	0.0162584	PPFIA3
PPP	210202_s_at	2	127805906	127864540	3093	rs13032148:127865100:G:A	59193	5.12821e-07	-0.29358	0.000316221	0.0167668	BIN1
PPP	221634_at	2	114369044	114384663	2357	kgp7797685	30100	4.29973e-07	0.257798	0.000316182	0.0167668	RPL23AP7///CENPBD1P1
PPP	242568_s_at	5	179240663	179241221	2969	rs17673520:179403347:G:C	162683	8.74432e-11	2.33537	0.000317238	0.0167998	SQSTM1
PPP	225092_at	17	5286994	5289254	3511	rs1065483	-2225	3.46701e-07	0.226224	0.000318177	0.0168285	RABEP1
PPP	236126_at	3	38533955	38534633	2391	rs7373930	-79025	1.28641e-07	-0.239641	0.000320671	0.0169393	ACVR2B
PPP	218884_s_at	4	44680482	44701202	3589	rs16857236:44614810:T:C	-65673	1.52283e-07	0.397716	0.000327874	0.0172982	GUF1
PPP	205288_at	1	100818155	100985833	2407	rs12407535:101069105:C:T	250949	7.28744e-07	-0.367962	0.000329846	0.0173783	CDC14A
PPP	231843_at	12	124090927	124105217	2722	rs11057305:124095447:G:T	4519	5.00223e-07	0.310466	0.000330211	0.0173783	DDX55
PPP	206409_at	21	32316566	32931290	2356	kgp7355146	-28789	5.86283e-07	-1.02354	0.000334817	0.0175929	TIAM1
PPP	217977_at	16	1988241	1993246	2862	rs117343177:1627438:G:A	-360804	6.61226e-08	1.58672	0.000335119	0.0175929	MSRB1
PPP	216339_s_at	6	31978533	31980250	6392	rs427037	233730	2.15576e-07	-0.181341	0.000336954	0.0176674	TNXB///TNXA
PPP	221435_x_at	1	43916908	43919148	2092	rs6954:43916642:T:C	-267	6.13824e-07	0.196165	0.00034056	0.0178344	HYI
PPP	1560654_at	10	91451056	91457685	3182	rs12571525:91446202:A:G	-4855	6.22085e-07	-0.584122	0.000344918	0.0180404	FLJ37201
PPP	223247_at	5	6372275	6378639	3663	rs9313147:6377832:A:G	5556	3.46405e-07	-0.253632	0.000348856	0.0182239	MED10
PPP	225575_at	5	38475064	38477110	2459	kgp9055145	-35852	5.52452e-07	0.776274	0.000350213	0.0182722	LIFR
PPP	202005_at	11	130029839	130080257	2914	rs704624	50177	2.38543e-07	-0.25147	0.000353878	0.0184408	ST14
PPP	210582_s_at	22	31644387	31675720	2358	rs76027595:31510087:A:G	-134301	7.05584e-08	1.02435	0.00035494	0.0184435	LIMK2
PPP	225295_at	2	196521938	196602424	2688	kgp9569544	205374	1.4949e-06	-0.276589	0.000355235	0.0184435	SLC39A10
PPP	230601_s_at	17	45911365	45914693	2406	rs2325752	10540	2.72057e-07	0.309169	0.00035485	0.0184435	LRRC46
PPP	1556012_at	1	18810311	18812493	3376	rs1360920	-4614	3.01556e-07	0.79785	0.000355888	0.0184548	KLHDC7A
PPP	212810_s_at	2	65248983	65250999	2514	rs2540971:65252385:A:T	3401	2.8047e-07	-0.366089	0.000357112	0.0184957	SLC1A4
PPP	223128_at	11	126139054	126148027	3030	rs629882	103642	3.57376e-07	-0.329493	0.000369059	0.0190912	FOXRED1
PPP	242923_at	1	227848466	227848945	2934	rs61833060:227545608:G:A	-302859	8.55934e-07	-0.323091	0.000370174	0.0191255	ZNF678
PPP	232141_at	21	44520044	44522446	3365	rs1672118:44511294:G:C	-8751	3.47886e-07	-0.434393	0.000372302	0.0192121	U2AF1
PPP	227074_at	1	93803196	93805496	2019	rs771455:93830480:G:C	27283	2.83489e-08	-0.679547	0.000378589	0.0195127	CCDC18-AS1
PPP	234268_at	12	40223209	40265683	2423	rs4293188	12882	8.34628e-07	-0.499703	0.000387525	0.0199491	SLC2A13
PPP	215432_at	16	20634556	20648773	2454	rs60023498:20612799:G:A	-21758	9.55114e-07	0.596246	0.000388501	0.0199751	ACSM1
[truncated: 196 more rows]

## Sheet: Table 2
Open chromatin sites overlapping with OD
RSID	TargetID	distance	pvalue.nom	coefficient	pvalue.perm2.cor	Gene.symbol	Imputed	pos	CYes_sites (ng.287---f2)	C2_sites (ng.287---f2)	C3 clusters (ng.287---sf6)	C3_sites (ng.287---f2)	C4_sites (ng.287---f2)	C5_sites (ng.287---f2)
rs2291135:145625283:T:C	33132_at	6837	9.42145e-16	-0.542476	1.90383e-09	MIR6849///MIR1234///MIR939///CPSF1	Yes	145625283	Yes	--	--	--	--	--
rs12944882:37983492:T:C	240701_at	-92687	1.84588e-08	0.477854	0.00194762	GSDMB	Yes	37983492	Yes	--	--	--	--	--
rs9886992:195335265:A:G	1557293_at	-89970	5.27341e-08	0.601561	0.00344381	LINC00969	Yes	195335265	Yes	--	Yes	--	--	--
rs75921757:45007207:C:G	239159_at	-2526	5.90542e-08	-0.927573	0.00426026	GOSR2	Yes	45007207	Yes	--	--	--	--	--
kgp1650758	203682_s_at	-43469	2.9139e-07	0.514256	0.0114969	IVD	No	40654217	Yes	--	--	--	--	--
rs61833060:227545608:G:A	242923_at	-302859	8.55934e-07	-0.323091	0.0191255	ZNF678	Yes	227545608	Yes	--	--	--	--	--
rs2144435:8010769:A:T	226543_at	-2937	7.17631e-07	-0.425637	0.0300077	EEF1E1-BLOC1S5///BLOC1S5	Yes	8010769	Yes	--	--	--	--	--
kgp10708060	219028_at	40199	6.61405e-07	-0.52726	0.0208657	HIPK2	No	139297574	--	Yes	--	--	--	--
rs2165945:99783252:A:G	1559240_at	-226850	9.48289e-08	0.512703	0.00468251	LOC100507053	Yes	99783252	--	Yes	--	--	--	--
rs2501284:22362197:A:G	219865_at	10170	7.27214e-10	-0.770987	0.000279366	LINC00339	Yes	22362197	--	Yes	--	--	--	--
rs4704059:72451804:G:A	1553559_at	32603	2.63992e-08	0.311886	0.00157886	TMEM171	Yes	72451804	--	Yes	--	--	--	--
rs6957858	222512_at	29404	7.04486e-07	0.179597	0.0371116	NUB1	No	151068262	--	Yes	--	--	--	--
rs705379:94953895:G:A	206345_s_at	25900	5.25112e-16	-1.78942	2.62749e-09	PON1	Yes	94953895	--	Yes	Yes	--	--	--
rs705381:94953949:T:C	206344_at	26961	2.85851e-11	0.71533	1.24788e-05	PON1	Yes	94953949	--	Yes	Yes	--	--	--
rs9886992:195335265:A:G	1557293_at	-89970	5.27341e-08	0.601561	0.00344381	LINC00969	Yes	195335265	Yes	--	Yes	--	--	--
22:24301040:C:A	232193_at	-78845	1.50427e-09	-0.710356	0.000130102	GSTT1	Yes	24301040	--	--	Yes	Yes	--	--
kgp1423703	201844_s_at	24142	6.47606e-07	0.440225	0.0308112	RYBP	No	72447890	--	--	Yes	--	--	--
kgp4056709	203243_s_at	216927	2.61274e-10	-0.567402	8.63281e-05	PDLIM5	No	95590036	--	--	Yes	--	--	--
kgp7871830	232284_at	8198	1.35561e-09	-0.463298	0.000207464	PSMD6-AS2	No	63997896	--	--	Yes	--	--	--
kgp9928947	201332_s_at	-370	1.64814e-11	-0.440791	1.37128e-06	STAT6	No	57489648	--	--	Yes	Yes	--	--
rs10184098:202004190:G:C	210563_x_at	9878	1.97416e-08	-0.744076	0.00107182	CFLAR	Yes	202004190	--	--	Yes	--	--	--
rs104664	219629_at	6039	6.93952e-39	2.63959	1.86485e-23	FAM118A	No	45711854	--	--	Yes	--	--	--
rs10793107:74695175:T:G	230557_at	141266	1.09041e-11	0.388163	2.27041e-06	XRRA1	Yes	74695175	--	--	Yes	--	--	--
rs11080429	225448_at	-29712	5.39566e-11	0.490672	3.56693e-05	NAPG	No	10520473	--	--	Yes	--	--	--
rs112588700:33142797:A:G	202259_s_at	51766	2.02786e-10	0.389115	1.93394e-05	N4BP2L2	Yes	33142797	--	--	Yes	--	--	--
rs11613996:6594059:G:T	207100_s_at	22444	3.9582e-07	0.385669	0.0155641	VAMP1	Yes	6594059	--	--	Yes	Yes	--	--
rs11637827	232620_at	6728	1.05787e-06	0.289347	0.0451625	WDR93	No	90277151	--	--	Yes	--	--	--
rs11694651:114450884:C:T	223777_at	94273	5.72872e-20	1.08974	4.86764e-13	DDX11L2	Yes	114450884	--	--	Yes	--	--	--
rs12117356:19658162:C:G	37012_at	-7107	3.49894e-09	-0.237238	0.000626522	CAPZB	Yes	19658162	--	--	Yes	--	--	--
rs12117356:19658162:C:G	201949_x_at	-7107	2.86779e-10	-0.233892	5.5967e-05	CAPZB	Yes	19658162	--	--	Yes	--	--	--
rs12433086:92497650:A:G	233182_x_at	-58052	2.97106e-07	0.499191	0.0145387	ATXN3	Yes	92497650	--	--	Yes	--	--	--
rs12518716:80559107:C:T	235443_at	25727	1.36346e-11	-0.797164	0.000106098	CKMT2-AS1	Yes	80559107	--	--	Yes	--	--	--
rs13006627:114452941:C:T	220123_at	-46520	4.68354e-10	0.749104	7.82609e-05	SLC35F5	Yes	114452941	--	--	Yes	Yes	--	--
rs13413254:46802934:A:T	218643_s_at	-41402	4.87189e-11	0.274385	1.48383e-05	CRIPT	Yes	46802934	--	--	Yes	--	--	--
rs1483988:47899030:C:T	229272_at	145981	3.56186e-10	-0.494647	2.36416e-05	FNBP4	Yes	47899030	--	--	Yes	Yes	--	--
rs149778447:76307839:C:T	1553441_at	-35910	8.46341e-11	1.04555	0.0334476	CNTNAP4	Yes	76307839	--	--	Yes	--	--	--
rs17553284	227808_at	-84567	6.22062e-11	-0.509503	0.00182713	DNAJC15	No	43597706	--	--	Yes	--	--	--
rs2142725	209314_s_at	-23289	2.00039e-09	-0.465564	0.000245555	HBS1L	No	135258942	--	--	Yes	--	--	--
rs2271953:49990666:A:C	200031_s_at	-9033	2.19907e-06	-0.0645016	0.0457619	SNORD35B///RPS11	Yes	49990666	--	--	Yes	--	--	--
rs2272804:45809624:C:A	206526_at	14	1.18435e-19	-0.849458	6.34059e-13	RIBC2	Yes	45809624	--	--	Yes	--	--	--
rs2281779:43597980:G:A	230305_at	-89866	4.32365e-09	-0.434862	0.00105764	DNAJC15	Yes	43597980	--	--	Yes	--	--	--
rs232056:27486569:A:G	1559443_s_at	27578	5.78234e-07	-0.952252	0.0246351	IL21R-AS1	Yes	27486569	--	--	Yes	--	--	--
rs2368414:29712718:G:A	228786_at	2244	1.01288e-06	0.390956	0.0471406	SVIL-AS1///PTCHD3P1	Yes	29712718	--	--	Yes	--	--	--
rs28422144:76855625:C:T	232072_at	20093	4.50383e-09	-0.299261	0.000367652	NAAA	Yes	76855625	--	--	Yes	--	--	--
rs3097936:124795577:C:T	1561096_at	100158	1.63813e-06	-0.59511	0.0433594	LINC01091	Yes	124795577	--	--	Yes	--	--	--
rs3875104:59102379:A:G	218624_s_at	15522	5.7216e-08	-0.359785	0.00336396	CENPBD1P1	Yes	59102379	--	--	Yes	--	--	--
rs3934766:200357:G:A	238120_at	2000	2.04724e-11	1.84009	1.54567e-05	RPH3AL	Yes	200357	--	--	Yes	Yes	--	--
rs405281	1569030_s_at	23444	2.94212e-11	0.457436	9.02198e-06	NUB1	No	151062348	--	--	Yes	--	--	--
rs4443587:129778518:G:T	209255_at	68107	9.17599e-20	-0.625052	1.58368e-10	KLHDC10	Yes	129778518	--	--	Yes	--	--	--
rs4646871	220148_at	27083	5.71681e-08	-0.592887	0.00344381	ALDH8A1	No	135265617	--	--	Yes	--	--	--
rs4878626:35672236:C:T	230522_s_at	13364	1.50098e-09	0.360987	0.000250235	ARHGEF39	Yes	35672236	--	--	Yes	--	--	--
rs55672020:34905987:T:C	218698_at	2142	2.10109e-12	0.442432	6.83909e-07	APIP	Yes	34905987	--	--	Yes	--	--	--
rs55940979:837740:T:G	218460_at	30290	3.11776e-07	-0.256002	0.0135697	DNAAF5	Yes	837740	--	--	Yes	Yes	--	--
rs56235845:176798040:T:G	38290_at	4096	1.02284e-08	-0.404947	0.000493433	RGS14	Yes	176798040	--	--	Yes	--	--	--
rs62283430:195723937:A:G	230043_at	260350	3.5605e-07	0.574366	0.0325066	MUC20	Yes	195723937	--	--	Yes	--	--	--
rs629882	223128_at	103642	3.57376e-07	-0.329493	0.0190912	FOXRED1	No	126242697	--	--	Yes	--	--	--
rs66471978:2027291:T:C	209820_s_at	2712	1.01807e-06	-0.345114	0.0308112	TBL3	Yes	2027291	--	--	Yes	--	--	--
rs6860715:34036616:C:T	1561263_at	-4311	1.81287e-07	0.697952	0.0066979	C1QTNF3	Yes	34036616	--	--	Yes	--	--	--
rs705379:94953895:G:A	206345_s_at	25900	5.25112e-16	-1.78942	2.62749e-09	PON1	Yes	94953895	--	Yes	Yes	--	--	--
rs705381:94953949:T:C	206344_at	26961	2.85851e-11	0.71533	1.24788e-05	PON1	Yes	94953949	--	Yes	Yes	--	--	--
rs7514387:9331629:T:G	221892_at	3099	7.83577e-10	-0.608459	0.000158682	H6PD	Yes	9331629	--	--	Yes	--	--	--
rs7798855:151057934:A:G	234332_at	11624	3.12759e-09	-0.480403	0.000413967	NUB1	Yes	151057934	--	--	Yes	--	--	--
rs930854:4864101:A:G	221628_s_at	9051	8.38284e-08	0.458865	0.00665546	GLYR1	Yes	4864101	--	--	Yes	--	--	--
rs9321514:99834220:T:C	226412_at	-25456	9.07345e-21	-0.988997	2.79891e-12	PNISR	Yes	99834220	--	--	Yes	--	--	--
rs9591136:33152316:C:A	214748_at	145762	1.862e-06	-0.307835	0.0371708	N4BP2L2	Yes	33152316	--	--	Yes	--	--	--
rs9898480	236241_at	-26587	3.41327e-08	0.440013	0.00717493	MED31	No	6525861	--	--	Yes	Yes	--	--
22:24301040:C:A	232193_at	-78845	1.50427e-09	-0.710356	0.000130102	GSTT1	Yes	24301040	--	--	Yes	Yes	--	--
kgp9928947	201332_s_at	-370	1.64814e-11	-0.440791	1.37128e-06	STAT6	No	57489648	--	--	Yes	Yes	--	--
rs1048186:1608503:G:A	1568762_at	-20096	2.93756e-08	-0.335275	0.00534278	LOC728613///PDCD6	Yes	1608503	--	--	--	Yes	--	--
rs11613996:6594059:G:T	207100_s_at	22444	3.9582e-07	0.385669	0.0155641	VAMP1	Yes	6594059	--	--	Yes	Yes	--	--
rs11968502:107101998:G:A	218948_at	24545	2.66808e-34	-1.25595	5.65721e-22	QRSL1	Yes	107101998	--	--	--	Yes	--	--
rs13006627:114452941:C:T	220123_at	-46520	4.68354e-10	0.749104	7.82609e-05	SLC35F5	Yes	114452941	--	--	Yes	Yes	--	--
rs1483988:47899030:C:T	229272_at	145981	3.56186e-10	-0.494647	2.36416e-05	FNBP4	Yes	47899030	--	--	Yes	Yes	--	--
rs1739651:37048135:A:T	225857_s_at	-1100	8.01294e-07	0.332255	0.0259953	SNHG17	Yes	37048135	--	--	--	Yes	--	--
rs1739651:37048135:A:T	65588_at	-1100	7.91557e-08	0.364288	0.00426026	SNHG17	Yes	37048135	--	--	--	Yes	--	--
rs2167232:40969058:T:A	235979_at	-10848	1.24955e-08	1.35689	0.00101681	C7	Yes	40969058	--	--	--	Yes	--	--
rs3204303	225553_at	100	3.49337e-12	0.490037	1.31365e-06	CNIH1	No	54890379	--	--	--	Yes	--	--
rs3934766:200357:G:A	238120_at	2000	2.04724e-11	1.84009	1.54567e-05	RPH3AL	Yes	200357	--	--	Yes	Yes	--	--
rs55940979:837740:T:G	218460_at	30290	3.11776e-07	-0.256002	0.0135697	DNAAF5	Yes	837740	--	--	Yes	Yes	--	--
rs67373859:3605392:G:A	210448_s_at	28871	3.16724e-09	0.862179	0.000623735	P2RX5	Yes	3605392	--	--	--	Yes	--	--
rs9898480	236241_at	-26587	3.41327e-08	0.440013	0.00717493	MED31	No	6525861	--	--	Yes	Yes	--	--
kgp1195488	225549_at	80804	5.97241e-15	0.475282	1.33354e-06	DDX6	No	118699276	--	--	--	--	Yes	--
rs10904482:5416202:G:A	1552676_at	9230	8.46984e-08	0.506385	0.00822566	UCN3	Yes	5416202	--	--	--	--	Yes	--
rs335645:76768975:A:C	240637_at	21553	5.15035e-15	0.965441	4.32797e-09	WDR41	Yes	76768975	--	--	--	--	Yes	--
rs4974344:75861991:C:T	1559826_a_at	140558	1.86212e-08	1.13343	0.000771501	LINC00960	Yes	75861991	--	--	--	--	--	Yes
22:24301040:C:A	232193_at	-78845	1.50427e-09	-0.710356	0.000130102	GSTT1	Yes	24301040	--	--	Yes	Yes	--	--
kgp9928947	201332_s_at	-370	1.64814e-11	-0.440791	1.37128e-06	STAT6	No	57489648	--	--	Yes	Yes	--	--
rs11613996:6594059:G:T	207100_s_at	22444	3.9582e-07	0.385669	0.0155641	VAMP1	Yes	6594059	--	--	Yes	Yes	--	--
rs13006627:114452941:C:T	220123_at	-46520	4.68354e-10	0.749104	7.82609e-05	SLC35F5	Yes	114452941	--	--	Yes	Yes	--	--
rs1483988:47899030:C:T	229272_at	145981	3.56186e-10	-0.494647	2.36416e-05	FNBP4	Yes	47899030	--	--	Yes	Yes	--	--
rs3934766:200357:G:A	238120_at	2000	2.04724e-11	1.84009	1.54567e-05	RPH3AL	Yes	200357	--	--	Yes	Yes	--	--
rs55940979:837740:T:G	218460_at	30290	3.11776e-07	-0.256002	0.0135697	DNAAF5	Yes	837740	--	--	Yes	Yes	--	--
rs9898480	236241_at	-26587	3.41327e-08	0.440013	0.00717493	MED31	No	6525861	--	--	Yes	Yes	--	--

## Sheet: Table 3
Open chromatin sites overlapping with PPP
RSID	TargetID	distance	pvalue.nom	coefficient	pvalue.perm2.cor	Gene.symbol	Imputed	C1_sites (ng.287---f2)	C2_sites (ng.287---f2)	C3 clusters (ng.287---sf6)	C3_sites (ng.287---f2)	C4_sites (ng.287---f2)	C5_sites (ng.287---f2)
rs3909451:96295121:G:T	236728_at	22111	6.39364e-19	0.878424	1.51874e-12	LNPEP	Yes	Yes	--	--	--	--	--
rs8037207:40655500:G:A	225300_at	-19642	3.079e-15	0.743945	6.46393e-09	KNSTRN	Yes	Yes	--	--	--	--	--
rs1130333	217761_at	344	3.40882e-17	-0.518566	3.89893e-06	ADI1	No	Yes	--	--	--	--	--
rs115483681:158289870:G:A	225158_at	-93317	6.16252e-13	-0.431032	0.00115079	GFM1	Yes	Yes	--	--	--	--	--
rs17157227:62169772:C:T	218857_s_at	45976	4.65765e-09	0.593125	0.00133503	ASRGL1	Yes	Yes	--	--	--	--	--
rs2844542	230937_at	-14810	1.11787e-09	-0.809581	0.00134372	LOC101929072///LOC285835	No	Yes	--	--	--	--	--
rs629710	202116_at	7878	4.78715e-11	-0.330791	0.00312548	DPF2	No	Yes	--	--	--	--	--
rs34942621:33646861:C:T	231179_at	-42580	1.96157e-08	0.934029	0.00434274	IP6K3	Yes	Yes	--	--	--	--	--
rs13190937	206507_at	64512	1.30126e-07	0.404213	0.00532012	ZSCAN12	No	Yes	--	--	--	--	--
rs351372:113059220:T:A	236123_at	-6920	1.29891e-07	-0.290928	0.00628675	WNT2B	Yes	Yes	--	--	--	--	--
rs7523532:28717835:G:A	230613_at	-327557	8.16203e-08	-0.690339	0.00687092	GMEB1	Yes	Yes	--	--	--	--	--
rs6734039:232360042:A:T	1552979_at	-13095	1.15575e-07	-0.675362	0.0085648	LINC00471	Yes	Yes	--	--	--	--	--
rs11671832:21579143:C:T	211064_at	-815	5.2353e-11	-0.655349	0.0118812	ZNF493	Yes	Yes	--	--	--	--	--
rs775208:70315911:T:C	227696_at	35230	2.90928e-07	0.17361	0.0139547	EXOSC6	Yes	Yes	--	--	--	--	--
rs34289268:28863312:G:A	222389_s_at	40878	1.08333e-07	-0.339122	0.0156715	WAC	Yes	Yes	--	--	--	--	--
rs7623828:43639436:C:A	213935_at	-123244	4.21496e-07	-0.359059	0.0252123	ABHD5	Yes	Yes	--	--	--	--	--
rs223501:103643128:G:A	203778_at	90480	1.57371e-06	0.24084	0.0333469	MANBA	Yes	Yes	--	--	--	--	--
rs1133249:7475159:A:T	203507_at	-7825	2.35206e-11	0.586565	7.8699e-06	LOC101928634///SNORA67///CD68	Yes	--	Yes	--	--	--	--
rs62190343:230996093:G:A	238029_s_at	96403	9.81807e-09	0.909747	0.000765414	SLC16A14	Yes	--	Yes	--	--	--	--
rs956523	222801_s_at	64786	5.54862e-09	-0.299419	0.000950395	STAG3L4	No	--	Yes	--	--	--	--
rs114686409:124400120:G:A	229738_at	-17864	5.23159e-09	0.654215	0.00199734	DNAH10	Yes	--	Yes	--	--	--	--
rs8398:77233338:C:T	233557_s_at	8472	2.07156e-08	-0.286387	0.00347851	MON1B	Yes	--	Yes	--	--	--	--
rs10753679:161892936:C:A	217550_at	-36361	3.06501e-07	0.285495	0.0131191	ATF6	Yes	--	Yes	--	--	--	--
rs12951337	218991_at	33652	4.65109e-06	0.326485	0.0331968	HEATR6	No	--	Yes	--	--	--	--
kgp4256512	205654_at	-7745	2.65864e-06	1.01599	0.0340892	C4BPA	No	--	Yes	--	--	--	--
rs6507670:43734409:A:G	1553686_at	-19584	9.49327e-07	-0.233015	0.0346608	C18orf25	Yes	--	Yes	--	--	--	--
rs6001118:38797018:T:A	208719_s_at	-84865	7.03806e-07	0.796187	0.037589	DDX17	Yes	--	Yes	--	--	--	--
kgp2404852	206594_at	57736	1.4135e-06	-0.298911	0.045108	PASK	No	--	Yes	--	--	--	--
rs5765327:45800926:A:T	219629_at	95111	1.36705e-41	2.12762	3.89175e-22	FAM118A	Yes	--	--	Yes	--	--	--
kgp1423703	201844_s_at	24142	2.9758e-15	0.494528	6.03264e-09	RYBP	No	--	--	Yes	--	--	--
rs854571	206345_s_at	26624	1.42143e-14	1.63545	1.04153e-08	PON1	No	--	--	Yes	--	--	--
rs1109138:110277949:T:C	202554_s_at	-404	5.94596e-14	-0.43897	4.57237e-08	GSTM3	Yes	--	--	Yes	--	--	--
rs1036036:39112724:G:A	233866_at	14240	7.72988e-14	0.586739	5.91212e-08	KLHL5	Yes	--	--	Yes	--	--	--
rs2142552:45719497:C:G	226475_at	-17356	1.05537e-14	0.741367	7.93473e-08	FAM118A	Yes	--	--	Yes	--	--	--
rs9321515:99834929:C:T	226412_at	-24747	1.12376e-13	-0.814817	7.90596e-07	PNISR	Yes	--	--	Yes	--	--	--
rs17553284	227808_at	-84567	2.59851e-13	-0.578138	6.2987e-06	DNAJC15	No	--	--	Yes	--	--	--
rs3934766:200357:G:A	238120_at	2000	3.72474e-12	1.4193	7.32756e-06	RPH3AL	Yes	--	--	Yes	Yes	--	--
rs3794965	218624_s_at	-17504	4.90128e-11	-0.459586	1.42963e-05	CENPBD1P1	No	--	--	Yes	--	--	--
kgp9144516	1569847_at	21301	3.32797e-11	0.549052	1.53684e-05	LOC101930349///LOC101930344///CGNL1	No	--	--	Yes	--	--	--
rs8191035:30537998:G:A	205770_at	1035	4.27867e-10	0.536918	6.67932e-05	GSR	Yes	--	--	Yes	--	--	--
rs4722006	224681_at	-2016	1.33403e-09	0.272775	0.000257393	GNA12	No	--	--	Yes	--	--	--
rs17680946:121584624:C:T	217905_at	-4348	5.73206e-11	-0.531861	0.000292654	MCMBP	Yes	--	--	Yes	--	--	--
kgp1506576	236424_at	-67655	5.78152e-10	0.284733	0.000319926	CEP250	No	--	--	Yes	--	--	--
rs55812262:1336366:G:C	202225_at	12383	5.05855e-10	-0.34946	0.000398356	CRK	Yes	--	--	Yes	Yes	--	--
rs4658135:90193752:C:T	228314_at	9607	5.11815e-09	0.429233	0.000426047	LOC101927933///LRRC8C	Yes	--	--	Yes	--	--	--
rs4245804	236459_at	32212	6.79821e-09	0.518294	0.000762801	PRKCE	No	--	--	Yes	--	--	--
rs6889:19665497:A:C	201949_x_at	228	7.82544e-11	-0.231823	0.00110813	CAPZB	Yes	--	--	Yes	--	--	--
kgp11703870	221499_s_at	9036	1.20379e-08	-0.567374	0.00203905	STX16	No	--	--	Yes	Yes	--	--
rs472828:97306146:T:C	1559861_at	-11255	6.76117e-09	0.674453	0.0021602	PCAT7	Yes	--	--	Yes	Yes	--	--
rs1704154:40108750:C:T	231996_at	4223	4.20375e-09	-0.459535	0.00217746	N4BP2	Yes	--	--	Yes	--	--	--
rs56235845:176798040:T:G	38290_at	4096	4.76826e-08	-0.384601	0.00290532	RGS14	Yes	--	--	Yes	--	--	--
rs151127577:195331803:G:A	230077_at	-61070	1.58014e-08	1.68406	0.00333672	SDHAP2///SDHAP1///LOC220729///SDHA	Yes	--	--	Yes	Yes	--	--
rs151127577:195331803:G:A	230077_at	-376663	1.58014e-08	1.68406	0.00409223	SDHAP2///SDHAP1///LOC220729///SDHA	Yes	--	--	Yes	Yes	--	--
rs213512	223840_s_at	13683	8.12258e-08	-0.403978	0.00478842	SPATA9	No	--	--	Yes	Yes	--	--
rs6467847:139079436:T:C	217842_at	34428	4.73999e-08	-0.152578	0.00507915	C7orf55-LUC7L2///LUC7L2	Yes	--	--	Yes	--	--	--
rs11500297:34924297:T:C	218698_at	20452	1.44727e-07	-0.404696	0.00685082	APIP	Yes	--	--	Yes	--	--	--
rs950915:111657386:G:A	223007_s_at	-120046	9.97878e-08	-0.252081	0.00713948	TMEM245	Yes	--	--	Yes	--	--	--
rs2517580	226200_at	-72005	2.98338e-08	0.319749	0.00957247	VARS2	No	--	--	Yes	--	--	--
rs146629668:80575775:T:C	235443_at	42395	2.10426e-07	0.445924	0.0123653	CKMT2-AS1	Yes	--	--	Yes	--	--	--
rs10162991:83408733:C:G	217945_at	-276442	3.68649e-07	0.200967	0.0145298	BTBD1	Yes	--	--	Yes	--	--	--
rs6857156:156819306:C:T	205943_at	-5541	2.75419e-07	-1.30725	0.0149452	TDO2	Yes	--	--	Yes	--	--	--
rs11802413	210430_x_at	161881	7.54662e-07	-0.320873	0.0187108	RHD	No	--	--	Yes	--	--	--
rs73198863:37365288:C:T	213989_x_at	-50694	3.21157e-07	0.278847	0.0205344	SETD4	Yes	--	--	Yes	--	--	--
rs11802413	215819_s_at	72061	9.60445e-07	-0.480392	0.0241502	RHD///RHCE	No	--	--	Yes	--	--	--
rs2289306	230362_at	554	6.26707e-07	0.36596	0.0281235	INPP5F	No	--	--	Yes	--	--	--
rs4621371	219628_at	-53601	1.1563e-06	0.377416	0.0324273	ZMAT3	No	--	--	Yes	--	--	--
rs9924898:70241566:G:A	1558044_s_at	-39633	2.26487e-06	0.323355	0.0326927	EXOSC6	Yes	--	--	Yes	--	--	--
kgp7871830	232284_at	8198	5.44987e-07	-0.377588	0.0335548	PSMD6-AS2	No	--	--	Yes	--	--	--
rs275834:63999893:T:A	235390_at	-17388	1.19682e-06	0.295092	0.0339432	SREK1IP1	Yes	--	--	Yes	--	--	--
rs76249699:94766083:T:C	223626_x_at	171962	6.83181e-07	-0.955548	0.039201	IFI27L2	Yes	--	--	Yes	--	--	--
rs2281779:43597980:G:A	218435_at	641	6.79406e-09	-0.340499	0.041438	DNAJC15	Yes	--	--	Yes	--	--	--
rs1109138:110277949:T:C	235867_at	1390	1.68718e-06	-0.370792	0.0439698	GSTM3	Yes	--	--	Yes	--	--	--
rs6940395:34736553:G:T	226135_at	-105952	1.98413e-06	0.222763	0.044401	UHRF1BP1	Yes	--	--	Yes	Yes	--	--
rs41302651:130167338:C:T	239426_at	-3175	1.93955e-27	0.730659	1.19283e-19	SLC2A8	Yes	--	--	--	Yes	--	--
rs3934766:200357:G:A	238120_at	2000	3.72474e-12	1.4193	7.32756e-06	RPH3AL	Yes	--	--	Yes	Yes	--	--
rs56122289:81746027:G:A	215110_at	66093	3.51658e-10	0.710796	0.000167413	BMS1P21///MBL1P	Yes	--	--	--	Yes	--	--
rs7866489:72447090:A:C	243610_at	-24410	3.8166e-09	1.40428	0.000276398	C9orf135	Yes	--	--	--	Yes	--	--
rs55812262:1336366:G:C	202225_at	12383	5.05855e-10	-0.34946	0.000398356	CRK	Yes	--	--	Yes	Yes	--	--
rs9393735	212613_at	205883	1.49586e-12	-0.879793	0.000757593	BTN3A2	No	--	--	--	Yes	--	--
rs3204303	225553_at	100	1.09442e-10	0.422858	0.000997194	CNIH1	No	--	--	--	Yes	--	--
kgp11703870	221499_s_at	9036	1.20379e-08	-0.567374	0.00203905	STX16	No	--	--	Yes	Yes	--	--
rs472828:97306146:T:C	1559861_at	-11255	6.76117e-09	0.674453	0.0021602	PCAT7	Yes	--	--	Yes	Yes	--	--
rs151127577:195331803:G:A	230077_at	-61070	1.58014e-08	1.68406	0.00333672	SDHAP2///SDHAP1///LOC220729///SDHA	Yes	--	--	Yes	Yes	--	--
rs151127577:195331803:G:A	230077_at	-376663	1.58014e-08	1.68406	0.00409223	SDHAP2///SDHAP1///LOC220729///SDHA	Yes	--	--	Yes	Yes	--	--
rs213512	223840_s_at	13683	8.12258e-08	-0.403978	0.00478842	SPATA9	No	--	--	Yes	Yes	--	--
rs71368151:3605222:A:T	210448_s_at	28701	1.04408e-07	0.5892	0.006825	P2RX5	Yes	--	--	--	Yes	--	--
rs6720234:127882015:T:A	214439_x_at	76396	1.25281e-07	-0.33798	0.00929826	BIN1	Yes	--	--	--	Yes	--	--
rs17817829:53010381:T:G	211727_s_at	-28945	1.17429e-07	-0.335305	0.0196612	COX11	Yes	--	--	--	Yes	--	--
rs6940395:34736553:G:T	226135_at	-105952	1.98413e-06	0.222763	0.044401	UHRF1BP1	Yes	--	--	Yes	Yes	--	--
rs9472	230639_at	429	4.71584e-09	-0.475155	0.00108873	ICA1	No	--	--	--	--	Yes	--
rs9472	230641_at	429	1.39619e-08	-0.495436	0.00186531	LOC100505938	No	--	--	--	--	Yes	--
rs141144063:42779080:A:C	238090_at	-223006	7.2624e-08	1.04522	0.00552971	HGSNAT	Yes	--	--	--	--	Yes	--
rs1293762:113430836:T:G	228607_at	5309	4.55134e-07	0.455104	0.0191574	OAS2	Yes	--	--	--	--	Yes	--
rs197913:44990046:G:C	239159_at	-19687	1.08242e-06	-0.405307	0.0252837	GOSR2	Yes	--	--	--	--	Yes	--
rs3934766:200357:G:A	238120_at	2000	3.72474e-12	1.4193	7.32756e-06	RPH3AL	Yes	--	--	Yes	Yes	--	--
rs55812262:1336366:G:C	202225_at	12383	5.05855e-10	-0.34946	0.000398356	CRK	Yes	--	--	Yes	Yes	--	--
kgp11703870	221499_s_at	9036	1.20379e-08	-0.567374	0.00203905	STX16	No	--	--	Yes	Yes	--	--
rs472828:97306146:T:C	1559861_at	-11255	6.76117e-09	0.674453	0.0021602	PCAT7	Yes	--	--	Yes	Yes	--	--
rs151127577:195331803:G:A	230077_at	-61070	1.58014e-08	1.68406	0.00333672	SDHAP2///SDHAP1///LOC220729///SDHA	Yes	--	--	Yes	Yes	--	--
rs151127577:195331803:G:A	230077_at	-376663	1.58014e-08	1.68406	0.00409223	SDHAP2///SDHAP1///LOC220729///SDHA	Yes	--	--	Yes	Yes	--	--
rs213512	223840_s_at	13683	8.12258e-08	-0.403978	0.00478842	SPATA9	No	--	--	Yes	Yes	--	--
rs6940395:34736553:G:T	226135_at	-105952	1.98413e-06	0.222763	0.044401	UHRF1BP1	Yes	--	--	Yes	Yes	--	--

## Sheet: Table 4
Enrichment of eQTLs in GWAS
PPP
GWAS	estimate	p.value	conf.low	conf.high
DIAGRAM	1.1	0.0003788	1.064	1.241
MAGIC FG	1.1	0.000414	1.062	1.239
MAGIC FI	1.1	0.05979	0.9967	1.162
MAGIC HOMAB	1.1	0.00246	1.042	1.215
MAGIC HOMA1R	1.1	0.0179	1.016	1.185
OD
GWAS	estimate	p.value	conf.low	conf.high
DIAGRAM	1.1	0.003902	1.034	1.198
MAGIC FG	1.1	0.0004836	1.058	1.224
MAGIC FI	1.1	0.01334	1.019	1.18
MAGIC HOMAB	1.1	0.001006	1.05	1.215
MAGIC HOMA1R	1.1	0.01901	1.014	1.174

## Sheet: Table 5
Genes correlated with Hba1c levels in PPP islets
chr	start	end	TargetID	Chromosome.location	Gene.symbol	beta	t	P.Value	adj.P.Val
9	104183657	104198041	214424_s_at	9q21.3-q22.2	ALDOB	0.863984	6.92124	4.5248e-10	2.06161e-06
9	104183657	104198056	217238_s_at	9q21.3-q22.2	ALDOB	0.840614	7.48681	2.98075e-11	2.03716e-07
3	142536715	142607771	219295_s_at	3q21-q24	PCOLCE2	0.823153	10.206	3.93905e-17	2.15368e-12
9	104183657	104198041	214423_x_at	9q21.3-q22.2	ALDOB	0.767489	7.34488	5.93105e-11	3.60311e-07
9	104183657	104198056	216600_x_at	9q21.3-q22.2	ALDOB	0.73855	7.06167	2.31604e-10	1.2663e-06
9	104182591	104198105	204704_s_at	9q21.3-q22.2	ALDOB	0.73573	6.9324	4.29104e-10	2.06161e-06
9	104183658	104198105	204705_x_at	9q21.3-q22.2	ALDOB	0.720492	7.74711	8.37138e-12	7.62842e-08
9	104183657	104184069	211357_s_at	9q21.3-q22.2	ALDOB	0.693852	7.59637	1.74872e-11	1.36587e-07
12	50264185	50297666	203619_s_at	12q13	FAIM2	0.675282	8.18904	9.49849e-13	1.03866e-08
7	1786689	1787582	229581_at	7p22.3	ELFN1	0.634508	8.93405	2.32598e-14	6.35865e-10
14	94184643	94185172	230087_at	14q32.12	PRIMA1	0.611218	6.07967	2.26981e-08	6.20508e-05
7	107301079	107358254	206529_x_at	7q31	SLC26A4	0.580221	6.42605	4.63259e-09	1.40715e-05
11	12022407	12023479	230508_at	11p15.2	DKK3	0.469412	6.69315	1.33066e-09	5.59645e-06
14	81421784	81612641	210055_at	14q31	TSHR	0.465183	5.18479	1.14851e-06	0.00169716
2	171673071	171717649	205278_at	2q31	GAD1	0.456745	4.75102	6.86585e-06	0.00682528
16	85936382	85956212	204057_at	16q24.1	IRF8	0.425745	4.87951	4.07815e-06	0.00460302
11	11984652	12030156	202196_s_at	11p15.2	DKK3	0.417487	6.47135	3.75403e-09	1.28282e-05
1	116378997	116383747	215228_at	1p12-p11	NHLH2	0.408409	5.35939	5.46699e-07	0.00103072
15	100511637	100882127	1552727_s_at	15q24	ADAMTS17	0.387852	4.24355	4.96601e-05	0.0231906
1	182567757	182573543	209324_s_at	1q25-q31	RGS16	0.379943	4.59273	1.29039e-05	0.00953407
1	182567903	182573397	209325_s_at	1q25-q31	RGS16	0.373096	4.45578	2.20551e-05	0.0140113
11	11982381	11984947	221127_s_at	11p15.2	DKK3	0.372416	6.453	4.08804e-09	1.31479e-05
11	11984531	11985087	214247_s_at	11p15.2	DKK3	0.372142	6.56615	2.41344e-09	8.79699e-06
14	81422003	81575294	215443_at	14q31	TSHR	0.368861	5.21552	1.00875e-06	0.00162216
2	177494316	177502302	228564_at	2q31.1	LINC01116	0.36372	5.01887	2.29838e-06	0.00306497
15	100511637	100882127	1552726_at	15q24	ADAMTS17	0.356164	4.33159	3.55649e-05	0.0190638
12	22477312	22487634	1569788_at	12p12.1-p11.2	ST8SIA1	0.351025	4.17493	6.42344e-05	0.0270155
5	156769038	156772686	1554801_at	5q33.3	FNDC9	0.343545	5.16724	1.23666e-06	0.00177933
11	109296861	109299840	1557181_s_at	11q22.3	C11orf87	0.332596	4.44068	2.33846e-05	0.0144277
12	22353973	22487233	210073_at	12p12.1-p11.2	ST8SIA1	0.321389	4.19553	5.9475e-05	0.0258079
2	171675101	171699269	206669_at	2q31	GAD1	0.315471	4.69752	8.50939e-06	0.00762706
14	81422003	81575294	215442_s_at	14q31	TSHR	0.29048	5.78659	8.46474e-08	0.000192837
2	171675101	171699269	206670_s_at	2q31	GAD1	0.285055	4.3745	3.01806e-05	0.0165012
12	120123595	120198859	212801_at	12q24.23;12q24	MIR1178;CIT	0.283985	4.10995	8.17648e-05	0.0317056
8	104152942	104242533	222780_s_at	8q22.3	BAALC	0.27578	3.89209	0.00018048	0.0495868
1	154675187	154675933	244040_at	1q21.3	KCNN3	0.270574	6.67291	1.46353e-09	5.71562e-06
16	46736193	46736618	217623_at	16q11.2	MYLK3	0.264977	3.96242	0.000140185	0.0418832
11	119981994	120008863	202504_at	11q23.3	TRIM29	0.255139	3.99551	0.000124352	0.0408464
17	44839867	44841231	229103_at	17q21	LOC101929777;WNT3	0.255041	4.71963	7.78824e-06	0.00734919
16	46737280	46737740	238834_at	16q11.2	MYLK3	0.253989	4.21778	5.47158e-05	0.0241257
6	27371784	27372251	244424_at	6p21.33	LOC439938	0.251893	4.79513	5.74645e-06	0.00581851
12	50260678	50297720	203618_at	12q13	FAIM2	0.250217	8.39945	3.34583e-13	6.09778e-09
20	19703063	19703555	57588_at	20p13	SLC24A3	0.242754	3.88938	0.000182233	0.0498178
10	8096669	8117213	209603_at	10p15	GATA3	0.238269	4.39252	2.81614e-05	0.0158734
20	19193543	19703543	219090_at	20p13	SLC24A3	0.229426	4.0091	0.000118358	0.0392197
3	65970387	65970904	222372_at	3p14.1	MAGI1	0.228532	4.03691	0.000106942	0.0366302
1	66797686	66839940	203708_at	1p31	PDE4B	0.22326	4.55673	1.48701e-05	0.0106977
6	136552167	136571385	228069_at	6q23.3	MTFR2	0.21817	3.90356	0.000173227	0.0478343
11	109295859	109296430	236532_at	11q22.3	C11orf87	0.21714	4.5106	1.78161e-05	0.0120259
10	696016	711109	1557548_at	10p15.3	PRR26	0.213534	4.17158	6.5043e-05	0.0271468
1	6052422	6161240	203402_at	1p36.3	KCNAB2	0.211991	5.10036	1.63717e-06	0.0022378
9	104186215	104187311	243901_at	9q21.3-q22.2	ALDOB	0.209721	4.07601	9.26633e-05	0.0335509
5	110820673	110821638	241871_at	5q21.3	CAMK4	0.206854	4.47946	2.01167e-05	0.0129398
2	197124837	197128925	232397_at	2q32.3	LOC101927482	0.203843	4.03406	0.000108062	0.0366973
11	61025761	61026208	242957_at	11q12.2	VWCE	0.197868	4.41865	2.5463e-05	0.0154688
1	154679901	154842754	205902_at	1q21.3	KCNN3	0.195161	4.07422	9.32737e-05	0.0335509
1	171810639	172381855	209839_at	1q24.3	DNM3	0.194425	4.39974	2.73892e-05	0.0158734
1	154669937	154670429	231103_at	1q21.3	KCNN3	0.194205	4.66693	9.61436e-06	0.00811131
5	169677560	169677833	244578_at	5q35.1	LCP2	0.193363	4.63856	1.07626e-05	0.00848016
14	103986004	103989113	200884_at	14q32	CKB	0.191262	4.09366	8.68327e-05	0.0329693
9	136243237	136271220	1554787_at	9q34.2	STKLD1	0.190468	4.02515	0.000111636	0.0374459
8	104115171	104153570	1554228_a_at	8q22.3	BAALC-AS2	0.18022	4.33639	3.49202e-05	0.0189036
11	134245466	134246218	213713_s_at	11q25	GLB1L2	0.176331	4.69292	8.66738e-06	0.00764337
11	2904836	2905957	213182_x_at	11p15.5	CDKN1C	0.174066	4.71792	7.84193e-06	0.00734919
4	77703533	77704406	228400_at	4q21.1	SHROOM3	0.167204	4.18831	6.1104e-05	0.026306
10	6245121	6277503	202464_s_at	10p15.1	PFKFB3	0.166816	3.99379	0.000125132	0.0408464
11	2904864	2906961	219534_x_at	11p15.5	CDKN1C	0.160621	4.49967	1.85933e-05	0.0123974
2	192160843	192290112	212365_at	2q12-q34	MYO1B	0.147774	4.53822	1.5991e-05	0.0110672
10	105353783	105356201	224817_at	10q24.33	SH3PXD2A	0.144374	4.9865	2.62791e-06	0.00342097
11	2904447	2906992	213348_at	11p15.5	CDKN1C	0.144136	4.55801	1.47955e-05	0.0106977
2	85981769	86002336	1558706_a_at	2p11.2	ATOH8	0.139248	4.22599	5.30543e-05	0.0238233
19	16254474	16269351	1552623_at	19p13.12	HSH2D	0.129899	4.26689	4.54727e-05	0.0221984
11	2904863	2906964	216894_x_at	11p15.5	CDKN1C	0.129522	4.22329	5.35943e-05	0.0238233
18	21937089	21977752	1554646_at	18q11.1	OSBPL1A	0.12693	4.09871	8.52312e-05	0.0325875
8	42128862	42189126	209342_s_at	8p11.2	IKBKB	0.10211	4.25189	4.81242e-05	0.0230806
17	74270129	74303761	232532_at	17q25.1	QRICH2	0.101728	3.99277	0.000125594	0.0408464
19	18118978	18124911	226055_at	19p13.11	ARRDC2	0.0960721	3.99133	0.000126256	0.0408464
1	36554454	36559533	223097_at	1p34.3	ADPRHL2	0.095919	3.88743	0.00018351	0.0499175
19	38755293	38783088	210715_s_at	19q13.1	SPINT2	0.0869632	4.14114	7.28422e-05	0.0292842
21	46269512	46293741	200677_at	21q22.3	PTTG1IP	0.0669753	4.05489	0.000100133	0.0353212
1	116654375	116677861	1553333_at	1p13.1	MAB21L3	0.06625	3.91509	0.000166218	0.0461938
14	23388664	23392612	1556899_at	14q11.2	PRMT5-AS1	-0.0613741	-4.08698	8.8997e-05	0.0332327
15	71402582	71407806	214418_at	15q23	CT62	-0.0661376	-4.12515	7.72934e-05	0.030403
19	17343192	17346865	213354_s_at	19p13.1	NR2F6	-0.0689287	-3.97797	0.000132521	0.0417247
11	20678644	20679139	236508_at	11p15.1	SLC6A5	-0.069326	-4.65078	1.02527e-05	0.00824365
17	34261524	34266510	207343_at	17q11.2	LYZL6	-0.0707373	-4.08406	8.99578e-05	0.0332327
11	89867831	89897368	1554506_x_at	11q14.3	NAALAD2	-0.071391	-4.31468	3.79325e-05	0.0196638
16	1489089	1489874	244409_at	16p13.3	CCDC154	-0.0745425	-4.05857	9.87901e-05	0.0350737
9	139607055	139618518	227652_at	9q34.3	FAM69B	-0.0754489	-3.96674	0.000138017	0.0418832
13	49794473	49796513	221365_at	13q14-q21	MLNR	-0.0781821	-4.085	8.96475e-05	0.0332327
7	150845272	150846097	217011_at	7q36.1	GBX1	-0.0794267	-4.10646	8.28249e-05	0.0318905
11	74699955	74717618	216082_at	11q13.5	NEU3	-0.0804614	-4.6081	1.21435e-05	0.00922148
4	187125447	187134266	226745_at	4q35.2	CYP4V2	-0.0807653	-3.96529	0.000138742	0.0418832
2	667647	677439	225489_at	2p25.3	TMEM18	-0.0812106	-3.96721	0.000137783	0.0418832
19	2867332	2878501	220709_at	19p13.3	ZNF556	-0.0827326	-3.94857	0.000147369	0.0428265
1	235272659	235292131	200662_s_at	1q42	TOMM20	-0.0839824	-4.31337	3.81227e-05	0.0196638
3	12548552	12581123	1556279_at	3p25.2	TSEN2	-0.0842054	-3.95348	0.000144787	0.0425603
22	30856007	30867945	216346_at	22q12.2	SEC14L3	-0.0844511	-4.48086	2.00072e-05	0.0129398
14	61744400	61746343	213285_at	14q23.1	TMEM30B	-0.0856366	-3.92544	0.000160161	0.0453722
11	57508824	57510842	224677_x_at	11q12.1	C11orf31	-0.087392	-4.13383	7.48477e-05	0.0298708
14	60611523	60636561	210788_s_at	14q23.1	DHRS7	-0.0882883	-3.94737	0.000148008	0.0428265
3	58291986	58304243	204245_s_at	3p14.3	RPP14	-0.0913124	-4.14958	7.05939e-05	0.0285905
19	21332450	21333241	234875_at	19p12	RPL7AP10	-0.0924208	-4.12954	7.60452e-05	0.0301288
14	61747367	61747874	230124_at	14q23.1	PRKCH	-0.0934564	-4.22399	5.34543e-05	0.0238233
16	81115542	81129954	213129_s_at	16q23.2	LOC101060817;GCSH	-0.0947172	-5.25551	8.51532e-07	0.00148847
6	151725988	151773259	220329_s_at	6q25.1	RMND1	-0.0955556	-3.97637	0.000133288	0.0417247
3	12598594	12625212	218071_s_at	3p25	MKRN2	-0.098633	-4.03627	0.000107194	0.0366302
14	68086655	68118420	203945_at	14q24.1	ARG2	-0.099291	-4.04906	0.000102293	0.0358516
1	19197925	19229047	203722_at	1p36	ALDH4A1	-0.100983	-4.39606	2.77805e-05	0.0158734
19	50435989	50436567	217389_s_at	19q13.3	ATF5	-0.104571	-4.07734	9.22085e-05	0.0335509
9	96207861	96213869	225395_s_at	9q22.31	FAM120AOS	-0.104973	-5.20238	1.06639e-06	0.00166586
10	99258794	99330960	219172_at	10q24.2	UBTD1	-0.105943	-4.29787	4.04359e-05	0.0204707
3	37903124	38025960	201905_s_at	3p21.3	CTDSPL	-0.106229	-4.43957	2.34855e-05	0.0144277
2	144703582	144765078	219770_at	2q22.3	GTDC1	-0.106765	-4.08815	8.86149e-05	0.0332327
16	69389530	69419859	203611_at	16q22.1	TERF2	-0.108238	-4.16561	6.65069e-05	0.0274549
14	91006931	91044542	226152_at	14q32.11	TTC7B	-0.1202	-3.94495	0.000149305	0.0429644
16	81115542	81129954	213133_s_at	16q23.2	LOC101060817;GCSH	-0.121084	-4.22881	5.24942e-05	0.0238233
6	90074223	90121987	221523_s_at	6q15	RRAGD	-0.121171	-3.97426	0.000134313	0.0417247
14	105235707	105259563	207163_s_at	14q32.32	AKT1	-0.124159	-3.91578	0.00016581	0.0461938
9	112140614	112225734	203997_at	9q31	PTPN3	-0.125224	-4.39399	2.80022e-05	0.0158734
4	53578599	53580304	224870_at	4q12	DANCR	-0.125699	-4.54127	1.58007e-05	0.0110672
10	124768533	124814652	205355_at	10q26.13	ACADSB	-0.127014	-3.96307	0.000139856	0.0418832
7	156797547	156803225	214614_at	7q36	MNX1	-0.12886	-3.94731	0.000148042	0.0428265
14	68113046	68115790	225928_at	14q24.1	VTI1B	-0.133109	-4.17604	6.39685e-05	0.0270155
15	67813673	67818996	229742_at	15q23	C15orf61	-0.13326	-4.072	9.4038e-05	0.0336048
19	50432470	50436567	204999_s_at	19q13.3	ATF5	-0.136863	-3.92166	0.000162345	0.0457538
12	52389488	52390862	213198_at	12q13	ACVR1B	-0.138448	-5.24794	8.7933e-07	0.00148847
10	104497971	104498951	227560_at	10q24.32	SFXN2	-0.141425	-4.24795	4.88435e-05	0.0231906
16	67001377	67009052	220335_x_at	16q22.1	CES3	-0.156616	-4.67394	9.34936e-06	0.00811131
2	120194461	120194915	243849_at	2q14.2	TMEM37	-0.163744	-4.85985	4.41861e-06	0.00473701
11	7626974	7674991	212841_s_at	11p15.4	PPFIBP2	-0.164706	-4.07794	9.20055e-05	0.0335509
11	66615996	66675422	204476_s_at	11q13.4-q13.5	PC	-0.167013	-5.75101	9.91199e-08	0.000216775
4	46262788	46392421	1554308_s_at	4p12	GABRA2	-0.169924	-3.97508	0.000133911	0.0417247
11	117690857	117695425	205674_x_at	11q23	FXYD2	-0.170214	-4.23372	5.15343e-05	0.0236776
11	117690857	117698795	207434_s_at	11q23;11q23	FXYD6-FXYD2;FXYD2	-0.171479	-4.25576	4.74265e-05	0.0229473
11	7273400	7490268	1563658_a_at	11p15.4	SYT9	-0.180611	-4.31615	3.77212e-05	0.0196638
2	165536692	165537732	229598_at	2q24.3	COBLL1	-0.183189	-4.41365	2.59592e-05	0.0155969
1	228392175	228401365	1560130_at	1q42.13	C1orf145	-0.187444	-4.89575	3.8163e-06	0.004536
17	48541860	48546323	206869_at	17q21.33	CHAD	-0.190023	-4.27569	4.39845e-05	0.0218623
2	120194280	120195652	1554483_at	2q14.2	TMEM37	-0.200007	-5.45938	3.55429e-07	0.000719744
22	17956627	18033845	223729_at	22q11.2	CECR2	-0.205118	-5.11507	1.53945e-06	0.00215819
17	9146456	9147317	227816_at	17p13.1	NTN1	-0.208367	-4.40219	2.71326e-05	0.0158734
15	38780303	38856932	205590_at	15q14	RASGRP1	-0.210619	-4.66618	9.64308e-06	0.00811131
8	99076749	99105838	1552390_a_at	8q22.2	ERICH5	-0.217172	-4.8767	4.12525e-06	0.00460302
15	50474421	50528570	205768_s_at	15q21.2	SLC27A2	-0.221796	-4.45299	2.2295e-05	0.0140113
8	99076749	99105838	1552389_at	8q22.2	ERICH5	-0.231479	-4.49455	1.8968e-05	0.0124949
15	50474421	50528570	205769_at	15q21.2	SLC27A2	-0.232514	-4.71337	7.98627e-06	0.00734919
14	68086655	68117810	203946_s_at	14q24.1	ARG2	-0.247933	-5.28774	7.42504e-07	0.00135321
4	187187277	187209934	206610_s_at	4q35	F11	-0.25574	-4.04353	0.000104385	0.0363519
3	119316744	119348652	219584_at	3q13.13-q13.2	PLA1A	-0.257418	-5.24289	8.98392e-07	0.00148847
2	120194280	120195652	1554485_s_at	2q14.2	TMEM37	-0.262833	-5.41432	4.31747e-07	0.000843064
2	120194863	120196096	227190_at	2q14.2	TMEM37	-0.264248	-5.86791	5.89142e-08	0.000140049
4	46251705	46391945	207014_at	4p12	GABRA2	-0.265003	-4.61836	1.16602e-05	0.00897914
12	54973024	54974116	235129_at	12q13.2	PPP1R1A	-0.281083	-4.60386	1.23489e-05	0.00924897
11	13032708	13033762	238755_at	11p15.2	RASSF10	-0.283686	-4.40877	2.64527e-05	0.0157207
19	48947629	48948188	229883_at	19q13.33	GRIN2D	-0.285536	-4.37592	3.00164e-05	0.0165012
8	74236658	74237516	227467_at	8q21.11	RDH10	-0.286134	-4.03905	0.000106108	0.0366302
5	151329131	151650009	233238_s_at	5q33.1	CTB-12O2.1	-0.304744	-4.01364	0.000116419	0.0388122
18	48321489	48321964	231358_at	18q21	MRO	-0.307846	-3.95436	0.000144326	0.0425603
8	74207496	74236793	226021_at	8q21.11	RDH10	-0.317307	-4.90027	3.74627e-06	0.004536
11	2289724	2290313	229215_at	11p15.5	ASCL2	-0.336118	-4.6509	1.02479e-05	0.00824365
3	288538	290284	234583_at	3p26.1	CHL1	-0.347727	-4.14969	7.05656e-05	0.0285905
9	100615536	100618997	206912_at	9q22	FOXE1	-0.377216	-4.2076	5.68461e-05	0.0248645
4	46250463	46251059	216039_at	4p12	GABRA2	-0.394104	-6.00328	3.20713e-08	8.34999e-05
3	238649	451090	204591_at	3p26.1	CHL1	-0.399285	-4.63636	1.08571e-05	0.00848016
22	50925299	50928480	224179_s_at	22q13.3	MIOX	-0.399384	-5.19256	1.11149e-06	0.00168807
3	170714136	170744768	206535_at	3q26.2	SLC2A2	-0.399806	-4.71092	8.06496e-06	0.00734919
3	68780916	68781989	242348_at	3p14.1	FAM19A4	-0.416218	-5.88335	5.49829e-08	0.000136645
4	46245564	46246222	237250_at	4p12	GABRA2	-0.429166	-6.40866	5.02141e-09	1.44498e-05
2	10196599	10197777	228739_at	2p25.1	CYS1	-0.487473	-8.21626	8.30114e-13	1.03866e-08
